# Supplementary material for: 1-Allyl-3-amino-1H-pyrazole-4-carboxylic acid
Source: Acta Crystallogr Sect E Struct Rep Online. 2008 Nov 8;64(Pt 12):o2264. doi: 10.1107/S1600536808035538 (PMC2959844; doi:10.1107/S1600536808035538)
Supplement: Supplementary file 2 [file e-64-o2264-Isup2.hkl]

# 
# h,k,l, Fc-squared, Fo-squared, sigma(Fo-squared) and status flag 
# 
data_I
_shelx_title ' SHELXL IN P2(1)/C' 
_shelx_refln_list_code          4 
_shelx_F_calc_maximum       57.50 
_exptl_crystal_F_000       352.00 
_reflns_d_resolution_high  0.7598 
 
loop_ 
 _symmetry_equiv_pos_as_xyz 
 'x, y, z' 
 '-x, y+1/2, -z+1/2' 
 '-x, -y, -z' 
 'x, -y-1/2, z-1/2' 
 
_cell_length_a     8.9660 
_cell_length_b     8.5310 
_cell_length_c    10.2660 
_cell_angle_alpha  90.000 
_cell_angle_beta   95.570 
_cell_angle_gamma  90.000 
 
_shelx_F_squared_multiplier     1.000 
 
loop_ 
 _refln_index_h 
 _refln_index_k 
 _refln_index_l 
 _refln_F_squared_calc 
 _refln_F_squared_meas 
 _refln_F_squared_sigma 
 _refln_observed_status 
   4   0   0      207.92      178.99      8.68 o 
   5   0   0      156.81      156.22      3.29 o 
   6   0   0      201.69      209.77      4.00 o 
   7   0   0       15.80       18.33      2.23 o 
   8   0   0      460.93      474.95      8.80 o 
   9   0   0       40.89       48.04      2.62 o 
  10   0   0      291.42      286.18     13.18 o 
  11   0   0        2.74        2.01      1.25 o 
   1   1   0      235.71      225.00      3.02 o 
   2   1   0     2215.51     2010.35     30.70 o 
   3   1   0     1957.38     1914.97     20.38 o 
   4   1   0       24.72       28.90      0.91 o 
   5   1   0        7.77       10.40      0.66 o 
   6   1   0      355.00      358.06      5.87 o 
   7   1   0       56.68       62.77      1.67 o 
   8   1   0      101.82       98.86      2.43 o 
   9   1   0       67.29       67.28      2.01 o 
  10   1   0        6.09        6.15      1.16 o 
  11   1   0        9.26        7.12      1.03 o 
   0   2   0       38.84       53.86      0.82 o 
   1   2   0      867.18      829.67      9.65 o 
   2   2   0     2360.62     2174.60     22.76 o 
   3   2   0      189.75      150.99      3.12 o 
   4   2   0       76.55       92.70      1.47 o 
   5   2   0       44.95       38.94      1.11 o 
   6   2   0        0.00        0.35      0.47 o 
   7   2   0      324.06      336.16      4.57 o 
   8   2   0       16.70       14.32      1.04 o 
   9   2   0        5.80        6.99      1.00 o 
  10   2   0       24.23       27.44      1.52 o 
  11   2   0        1.65        1.16      0.87 o 
   1   3   0     1513.34     1349.45     10.87 o 
   2   3   0       88.24       63.25      1.20 o 
   3   3   0        0.16        0.86      0.44 o 
   4   3   0        6.98        7.46      0.72 o 
   5   3   0       59.81       64.17      1.43 o 
   6   3   0       65.35       64.89      1.61 o 
   7   3   0       31.02       34.04      1.27 o 
   8   3   0        5.20        5.26      1.16 o 
   9   3   0        3.23        4.61      0.97 o 
  10   3   0       62.57       54.57      2.24 o 
  11   3   0        4.58        4.26      0.98 o 
   0   4   0     1679.67     1672.19     30.03 o 
   1   4   0     1490.19     1507.55     21.27 o 
   2   4   0        5.30        8.16      0.47 o 
   3   4   0      675.28      735.46      6.88 o 
   4   4   0        5.38        7.39      0.76 o 
   5   4   0      160.19      164.91      2.71 o 
   6   4   0       35.84       40.11      1.31 o 
   7   4   0      302.13      307.13      6.70 o 
   8   4   0       26.78       29.89      2.21 o 
   9   4   0        0.54        1.04      0.65 o 
  10   4   0       29.94       29.61      1.88 o 
   1   5   0      359.21      375.19      6.95 o 
   2   5   0       86.85       79.00      1.43 o 
   3   5   0       32.75       32.01      1.40 o 
   4   5   0        8.89       12.99      0.71 o 
   5   5   0       88.40       81.75      1.92 o 
   6   5   0      226.97      222.99      5.02 o 
   7   5   0      410.07      428.45      5.16 o 
   8   5   0        3.59        3.51      1.43 o 
   9   5   0      379.83      376.09      6.69 o 
  10   5   0      112.03      116.09      3.26 o 
   0   6   0       93.43       90.93      2.67 o 
   1   6   0      101.89      105.49      2.23 o 
   2   6   0       32.68       32.39      1.15 o 
   3   6   0       35.63       36.18      1.02 o 
   4   6   0      245.07      239.71      2.93 o 
   5   6   0       25.07       27.10      1.40 o 
   6   6   0      390.64      404.44      4.93 o 
   7   6   0       26.61       24.19      1.46 o 
   8   6   0       10.14       11.60      1.31 o 
   9   6   0      108.63      111.68      6.08 o 
   1   7   0       39.38       37.46      1.66 o 
   2   7   0       57.18       63.00      1.65 o 
   3   7   0       89.22       87.47      1.91 o 
   4   7   0       15.64       16.47      1.46 o 
   5   7   0      227.30      227.13      3.70 o 
   6   7   0       14.77       17.80      1.51 o 
   7   7   0       39.48       38.42      1.83 o 
   8   7   0       21.24       21.46      1.86 o 
   9   7   0       12.22        9.42      1.86 o 
   0   8   0      227.21      209.03      5.67 o 
   1   8   0       62.79       61.09      3.29 o 
   2   8   0        0.84        1.58      1.24 o 
   3   8   0      251.79      250.99      4.58 o 
   4   8   0       80.57       72.02      2.44 o 
   5   8   0       34.87       37.47      2.20 o 
   6   8   0        3.38        3.10      1.07 o 
   7   8   0       35.48       39.08      3.16 o 
   8   8   0        1.63        1.61      1.57 o 
   1   9   0      116.58      130.13      5.08 o 
   2   9   0        2.35        2.36      1.55 o 
   3   9   0       10.71       14.38      1.80 o 
   4   9   0      219.31      230.69      5.69 o 
   5   9   0      336.37      355.29     11.09 o 
   6   9   0      157.35      171.83      5.13 o 
   7   9   0       23.96       23.11      2.69 o 
   1  10   0        1.39        1.99      1.23 o 
   2  10   0       20.66       26.81      1.87 o 
   3  10   0       10.97       15.73      2.11 o 
   4  10   0        4.46        6.20      1.61 o 
   5  10   0        0.81        1.26      1.48 o 
   1  11   0        0.62        0.49      0.59 o 
   2  11   0       25.45       26.71      1.94 o 
 -11   1   1        1.74        1.14      0.68 o 
 -10   1   1      132.08      130.73      2.98 o 
  -9   1   1        3.34        4.25      0.79 o 
  -8   1   1      318.54      331.14      4.83 o 
  -7   1   1        1.90        2.54      0.59 o 
  -6   1   1      337.06      357.08      5.42 o 
  -5   1   1        2.82        3.47      0.42 o 
  -4   1   1      287.47      281.32      3.17 o 
  -3   1   1      929.40      952.92     10.28 o 
  -2   1   1      409.42      366.07      7.99 o 
  -1   1   1     2424.06     2180.38     22.95 o 
   0   1   1      399.19      374.18      2.52 o 
   1   1   1      169.16      145.47      1.74 o 
   3   1   1     1129.35     1085.83      9.07 o 
   4   1   1      239.64      241.22      3.34 o 
   5   1   1      605.54      619.20      7.08 o 
   6   1   1        6.51        3.42      0.62 o 
   7   1   1       11.02        9.27      0.81 o 
   8   1   1       39.47       37.47      1.64 o 
   9   1   1      119.92      114.91      2.76 o 
  10   1   1        0.01        0.48      0.64 o 
  11   1   1        0.31        0.59      0.66 o 
 -11   2   1       71.03       73.22      2.41 o 
 -10   2   1        2.91        2.75      0.92 o 
  -9   2   1      102.68      102.36      2.61 o 
  -8   2   1      116.41      123.40      2.71 o 
  -7   2   1      177.73      190.45      3.06 o 
  -6   2   1       13.97       14.60      0.85 o 
  -5   2   1      134.11      150.64      2.16 o 
  -4   2   1      243.82      243.39      2.52 o 
  -3   2   1      169.91      190.27      2.22 o 
  -2   2   1      849.95      804.43     11.48 o 
  -1   2   1      119.34      128.58      2.47 o 
   0   2   1      116.78      120.70      1.52 o 
   1   2   1       19.94       25.27      0.57 o 
   2   2   1        2.98        2.45      0.21 o 
   3   2   1      455.61      442.64      8.07 o 
   4   2   1        2.07        5.75      0.52 o 
   5   2   1      404.68      426.74      4.21 o 
   6   2   1      195.33      198.95      3.20 o 
   7   2   1      245.48      249.46      3.66 o 
   8   2   1        6.70        8.62      0.91 o 
   9   2   1       98.23       90.36      2.44 o 
  10   2   1       12.19        9.44      1.39 o 
  11   2   1       33.21       34.54      2.22 o 
 -11   3   1       49.95       50.84      2.60 o 
 -10   3   1       99.14       98.80      2.88 o 
  -9   3   1       19.36       20.12      1.21 o 
  -8   3   1      112.59      110.85      2.22 o 
  -7   3   1       12.52       15.31      1.31 o 
  -6   3   1       42.56       40.99      1.28 o 
  -5   3   1      118.27      135.86      2.11 o 
  -4   3   1      418.49      413.01      3.70 o 
  -3   3   1      924.14      899.65      9.86 o 
  -2   3   1      908.94      898.25      9.08 o 
  -1   3   1        4.54       11.10      0.34 o 
   0   3   1        0.02        0.53      0.25 o 
   1   3   1        3.71        5.05      0.39 o 
   2   3   1       27.08       34.63      0.78 o 
   3   3   1        4.05        4.84      0.39 o 
   4   3   1     1005.24     1015.40      6.76 o 
   5   3   1      365.32      354.41      3.77 o 
   6   3   1       29.05       25.03      1.00 o 
   7   3   1        0.17        1.22      0.57 o 
   8   3   1       70.11       68.75      1.87 o 
   9   3   1        3.46        4.59      1.03 o 
  10   3   1       56.88       54.85      2.38 o 
  11   3   1        0.10        1.69      0.99 o 
 -11   4   1       68.37       64.09      3.26 o 
 -10   4   1       43.45       40.28      2.07 o 
  -9   4   1        0.86        3.66      1.42 o 
  -8   4   1      107.02      106.25      2.25 o 
  -7   4   1      285.46      293.03      4.38 o 
  -6   4   1      155.18      169.22      3.98 o 
  -5   4   1        0.69        1.19      0.44 o 
  -4   4   1       32.51       36.88      1.19 o 
  -3   4   1      157.61      160.79      2.63 o 
  -2   4   1      129.29      140.71      1.62 o 
  -1   4   1      442.03      419.98      7.19 o 
   0   4   1      938.42     1000.93     12.97 o 
   1   4   1      513.14      519.40      5.48 o 
   2   4   1       59.38       69.76      1.26 o 
   3   4   1       25.77       21.84      0.74 o 
   4   4   1       60.94       49.95      1.25 o 
   5   4   1      407.41      448.83      6.96 o 
   6   4   1       27.62       29.91      1.13 o 
   7   4   1       55.57       54.79      2.12 o 
   8   4   1      297.98      302.17      5.78 o 
   9   4   1      394.93      395.70      6.42 o 
  10   4   1       60.27       61.00      2.46 o 
 -10   5   1        0.44        1.29      1.29 o 
  -9   5   1       10.80       12.37      1.72 o 
  -8   5   1       46.19       44.60      1.82 o 
  -7   5   1      276.87      269.12      3.57 o 
  -6   5   1      127.38      137.67      3.48 o 
  -5   5   1       69.71       76.17      1.77 o 
  -4   5   1       90.74       91.65      1.74 o 
  -3   5   1      391.97      396.87      5.43 o 
  -2   5   1      283.93      296.61      4.33 o 
  -1   5   1      136.22      171.97      2.35 o 
   0   5   1      612.87      625.77     14.97 o 
   1   5   1      503.66      499.57     13.69 o 
   2   5   1      865.95      875.99     12.92 o 
   3   5   1      438.08      445.76      4.71 o 
   4   5   1       16.13       12.97      0.70 o 
   5   5   1      237.05      256.14      4.34 o 
   6   5   1      248.60      248.78     10.68 o 
   7   5   1       79.23       75.50      2.33 o 
   8   5   1      120.30      116.95      3.08 o 
   9   5   1        1.05        1.78      1.08 o 
  10   5   1        0.21        1.00      1.22 o 
  -9   6   1       56.14       56.77      4.24 o 
  -8   6   1        9.52       11.22      2.13 o 
  -7   6   1      246.84      247.91      5.24 o 
  -6   6   1       52.53       41.32      2.14 o 
  -5   6   1      208.55      199.13      3.45 o 
  -4   6   1      561.52      537.91      5.18 o 
  -3   6   1      421.87      419.02      4.56 o 
  -2   6   1        5.99        8.27      0.63 o 
  -1   6   1      118.39      124.42      2.42 o 
   0   6   1      593.34      591.89      7.86 o 
   1   6   1       21.60       23.17      1.26 o 
   2   6   1      171.07      181.92      3.50 o 
   3   6   1       71.00       66.70      1.32 o 
   4   6   1      488.86      475.46      5.85 o 
   5   6   1      329.07      328.28      5.89 o 
   6   6   1       61.12       54.90      2.05 o 
   7   6   1        4.13        4.16      1.02 o 
   8   6   1        1.10        1.35      1.08 o 
   9   6   1       41.24       44.04      3.11 o 
  -9   7   1       43.04       43.41      2.77 o 
  -8   7   1      160.88      155.36      6.14 o 
  -7   7   1       11.82       11.53      1.77 o 
  -6   7   1        0.71        0.56      0.91 o 
  -5   7   1        7.26        8.83      1.15 o 
  -4   7   1      188.56      175.82      2.64 o 
  -3   7   1      199.28      209.06      2.92 o 
  -2   7   1      878.25      819.94     11.37 o 
  -1   7   1        7.97       10.84      1.45 o 
   0   7   1      293.91      285.98      4.57 o 
   1   7   1        3.95        2.78      0.66 o 
   2   7   1      834.40      801.70      7.44 o 
   3   7   1       10.47       14.82      1.02 o 
   4   7   1      146.97      148.35      3.20 o 
   5   7   1       66.24       70.36      2.90 o 
   6   7   1       37.66       36.32      1.82 o 
   7   7   1       29.12       25.49      1.59 o 
   8   7   1       46.57       44.09      2.02 o 
   9   7   1       23.35       25.90      1.79 o 
  -8   8   1       21.51       20.76      2.28 o 
  -7   8   1      156.81      158.06      6.43 o 
  -6   8   1       60.99       58.83      2.98 o 
  -5   8   1       59.95       55.01      3.02 o 
  -4   8   1        6.92        8.20      1.67 o 
  -3   8   1      199.07      189.60      3.77 o 
  -2   8   1      101.86      100.03      2.86 o 
  -1   8   1       21.10       28.78      1.64 o 
   0   8   1       38.95       35.75      1.88 o 
   1   8   1      562.36      545.35      6.35 o 
   2   8   1        1.16        1.88      1.10 o 
   3   8   1       12.65       15.81      1.55 o 
   4   8   1      280.24      280.50      7.31 o 
   5   8   1       88.40       91.51      2.91 o 
   6   8   1        6.26        6.81      1.21 o 
   7   8   1      451.51      461.25      6.15 o 
   8   8   1       28.33       26.02      2.81 o 
  -7   9   1       64.08       63.18      3.40 o 
  -6   9   1       34.68       33.26      2.81 o 
  -5   9   1       97.07       90.90      4.42 o 
  -4   9   1       57.56       47.74      1.89 o 
  -3   9   1       43.57       48.50      2.31 o 
  -2   9   1      314.57      318.38      5.98 o 
  -1   9   1      134.70      115.60      6.02 o 
   0   9   1        3.75        2.17      1.50 o 
   1   9   1        7.76        7.98      3.48 o 
   2   9   1        1.91        1.34      1.07 o 
   3   9   1        0.40        0.92      0.90 o 
   4   9   1       79.11       79.19      2.98 o 
   5   9   1       34.79       39.88      3.04 o 
   6   9   1        0.85        0.36      0.98 o 
  -5  10   1        9.47       11.09      2.29 o 
  -4  10   1       13.95       16.72      2.62 o 
  -3  10   1      334.81      363.28     15.80 o 
  -2  10   1        1.93        1.73      0.85 o 
  -1  10   1        3.85        5.80      1.84 o 
   0  10   1       16.59       19.01      2.71 o 
   1  10   1      147.05      143.75      8.20 o 
   2  10   1        5.67        4.76      1.38 o 
   3  10   1       98.22      101.64      3.30 o 
   4  10   1       14.07       16.50      2.49 o 
   5  10   1       18.18       19.42      2.35 o 
  -2  11   1        0.63        0.65      1.17 o 
  -1  11   1       17.55       21.31      2.62 o 
   0  11   1       11.27       10.19      1.90 o 
   1  11   1        1.47        0.89      1.11 o 
   2  11   1        0.60        0.79      1.13 o 
 -11   0   2      232.01      212.94      7.60 o 
 -10   0   2        0.93        1.41      0.91 o 
  -9   0   2        6.25        6.63      1.11 o 
  -8   0   2      441.45      456.19     10.70 o 
  -7   0   2        3.05        2.83      0.70 o 
  -6   0   2      741.72      761.53     27.92 o 
  -5   0   2        0.70        0.72      0.39 o 
  -4   0   2      108.47      107.46      3.79 o 
  -3   0   2      808.20      863.48     10.39 o 
   0   0   2     1458.55     1352.33     21.37 o 
   3   0   2      921.84      852.89     10.31 o 
   4   0   2      908.84      948.72     35.57 o 
   5   0   2       89.41       76.52      2.18 o 
   6   0   2      132.30      142.33      3.61 o 
   7   0   2       32.79       31.82      4.83 o 
   8   0   2        2.71        2.20      0.77 o 
   9   0   2       10.21       12.81      2.38 o 
  10   0   2       19.52       21.43      3.25 o 
  11   0   2      155.19      156.70     10.01 o 
 -11   1   2       11.39       10.66      1.72 o 
 -10   1   2       14.80       14.16      1.73 o 
  -9   1   2        4.79        4.49      0.90 o 
  -8   1   2       12.38       12.91      0.97 o 
  -7   1   2      231.03      239.49      3.47 o 
  -6   1   2      102.44      104.36      2.17 o 
  -5   1   2        3.42        2.07      0.35 o 
  -4   1   2        1.52        0.79      0.32 o 
  -3   1   2        7.82        7.12      0.40 o 
  -2   1   2        0.05        0.14      0.11 o 
  -1   1   2       46.05       45.54      1.13 o 
   1   1   2      409.40      417.57     10.83 o 
   3   1   2     3306.77     2939.69     22.11 o 
   4   1   2     1396.47     1381.58     15.07 o 
   5   1   2     1756.40     1659.12     15.17 o 
   6   1   2        6.04        6.50      1.39 o 
   7   1   2       81.41       94.63      3.48 o 
   8   1   2        5.25        6.33      0.88 o 
   9   1   2       87.13       83.28      2.64 o 
  10   1   2       31.01       31.51      1.56 o 
  11   1   2        0.06        1.41      0.84 o 
 -11   2   2      368.86      373.23      5.95 o 
 -10   2   2      427.25      432.55      4.83 o 
  -9   2   2       46.28       46.08      1.66 o 
  -8   2   2        0.07        0.53      0.59 o 
  -7   2   2       84.65       83.55      1.93 o 
  -6   2   2      195.69      185.37      2.93 o 
  -5   2   2        1.01        1.18      0.41 o 
  -4   2   2     1339.14     1300.31      9.38 o 
  -3   2   2       39.32       59.42      1.08 o 
  -2   2   2     1337.71     1340.64     14.06 o 
  -1   2   2      146.05      117.27      1.09 o 
   1   2   2     1011.60      972.60     21.98 o 
   2   2   2      495.73      496.00     10.23 o 
   3   2   2       11.49        7.31      0.56 o 
   4   2   2     1457.61     1424.93     22.32 o 
   5   2   2      443.76      433.97      6.71 o 
   6   2   2      403.01      403.97      6.56 o 
   7   2   2        9.91       15.83      1.36 o 
   8   2   2       27.11       27.30      1.26 o 
   9   2   2        0.02        0.40      0.64 o 
  10   2   2        0.62        0.37      0.78 o 
  11   2   2        1.79        1.58      0.92 o 
 -11   3   2        8.47        9.47      1.79 o 
 -10   3   2        0.40        2.08      0.85 o 
  -9   3   2        1.55        1.79      0.70 o 
  -8   3   2       29.86       26.61      1.28 o 
  -7   3   2       51.30       56.61      1.55 o 
  -6   3   2      142.50      152.37      2.43 o 
  -5   3   2     1464.03     1452.33     14.88 o 
  -4   3   2      929.35      991.90     11.26 o 
  -3   3   2       86.90      102.48      2.00 o 
  -2   3   2     1194.17     1164.63     16.61 o 
  -1   3   2     1148.93     1105.56     12.88 o 
   0   3   2       14.60       13.68      0.51 o 
   1   3   2     1073.69     1035.08     15.70 o 
   2   3   2     2213.70     2191.99     33.11 o 
   3   3   2      347.33      337.08      3.27 o 
   4   3   2       38.57       44.77      0.99 o 
   5   3   2       34.92       37.93      1.35 o 
   6   3   2       29.76       26.83      1.05 o 
   7   3   2      151.73      145.86      2.74 o 
   8   3   2        9.35        8.38      2.25 o 
   9   3   2       20.29       19.32      1.42 o 
  10   3   2       48.30       50.00      2.47 o 
  11   3   2       69.15       63.60      2.73 o 
 -11   4   2       10.09       11.63      1.80 o 
 -10   4   2        1.19        1.06      1.35 o 
  -9   4   2       73.86       71.96      2.86 o 
  -8   4   2        8.41        9.37      0.98 o 
  -7   4   2      207.87      224.45      3.61 o 
  -6   4   2        0.46        2.26      0.54 o 
  -5   4   2      121.29      141.65      2.33 o 
  -4   4   2       19.31       19.32      0.87 o 
  -3   4   2        7.04       10.57      0.63 o 
  -2   4   2       65.83       74.16      1.39 o 
  -1   4   2       54.09       64.91      1.65 o 
   0   4   2       58.20       68.31      0.93 o 
   1   4   2       74.40       62.89      1.40 o 
   2   4   2      273.74      305.21      2.03 o 
   3   4   2      425.72      432.13     10.46 o 
   4   4   2       54.22       47.33      1.45 o 
   5   4   2      225.67      216.87      4.55 o 
   6   4   2       38.95       48.87      1.78 o 
   7   4   2       23.58       22.66      1.54 o 
   8   4   2        0.04        1.69      0.97 o 
   9   4   2       34.45       33.04      1.87 o 
  10   4   2       40.27       39.89      2.13 o 
 -10   5   2        6.31        3.27      1.81 o 
  -9   5   2        8.34        7.56      3.93 o 
  -8   5   2       82.04       81.47      3.59 o 
  -7   5   2        0.20        0.59      0.48 o 
  -6   5   2      100.49      104.90      2.25 o 
  -5   5   2       83.38       87.68      2.04 o 
  -4   5   2        3.61        5.61      0.69 o 
  -3   5   2      173.51      165.37      2.09 o 
  -2   5   2       20.40       27.81      0.99 o 
  -1   5   2       40.21       41.33      1.08 o 
   0   5   2       21.84       23.94      0.63 o 
   1   5   2        1.87        3.88      0.78 o 
   2   5   2      103.65      104.64      1.46 o 
   3   5   2        0.35        0.71      0.67 o 
   4   5   2        1.89        0.87      0.75 o 
   5   5   2      324.94      326.19      4.77 o 
   6   5   2        5.70        7.27      2.10 o 
   7   5   2       19.38       18.70      1.41 o 
   8   5   2       73.45       68.43      3.63 o 
   9   5   2      171.83      182.91      5.45 o 
  10   5   2       10.29        8.69      1.93 o 
  -9   6   2        0.02        1.09      0.96 o 
  -8   6   2        3.51        4.15      1.59 o 
  -7   6   2      101.11      106.83      4.05 o 
  -6   6   2      185.20      182.75      3.17 o 
  -5   6   2      157.07      145.31      2.83 o 
  -4   6   2      244.95      259.33      3.18 o 
  -3   6   2      118.13      122.36      2.50 o 
  -2   6   2      365.51      379.04      6.37 o 
  -1   6   2       19.29       19.73      1.26 o 
   0   6   2      206.72      216.44      5.71 o 
   1   6   2      183.47      203.76      4.45 o 
   2   6   2       13.10       16.95      1.08 o 
   3   6   2      191.82      194.18      3.78 o 
   4   6   2       21.09       17.55      1.00 o 
   5   6   2       56.77       58.78      2.38 o 
   6   6   2       12.03       13.46      1.43 o 
   7   6   2        5.15        6.48      1.28 o 
   8   6   2        0.89        1.67      0.92 o 
   9   6   2        0.15        1.13      0.88 o 
  -9   7   2        0.67        1.37      1.09 o 
  -8   7   2      264.91      274.61      9.33 o 
  -7   7   2        0.27        0.49      1.23 o 
  -6   7   2       19.81       21.70      2.42 o 
  -5   7   2      671.75      663.39      5.01 o 
  -4   7   2      266.78      245.13      3.30 o 
  -3   7   2      115.86      120.09      2.36 o 
  -2   7   2      156.47      138.43      2.69 o 
  -1   7   2      614.70      616.28      7.18 o 
   0   7   2       16.65       14.62      1.02 o 
   1   7   2       22.09       15.59      1.16 o 
   2   7   2       67.22       64.11      1.91 o 
   3   7   2      138.72      128.02      4.66 o 
   4   7   2        2.67        2.51      0.87 o 
   5   7   2      145.06      140.87      3.09 o 
   6   7   2      120.65      117.57      2.85 o 
   7   7   2        0.00        0.47      0.77 o 
   8   7   2        1.97        1.14      1.01 o 
  -8   8   2       68.58       70.71      3.61 o 
  -7   8   2        0.54        0.85      1.10 o 
  -6   8   2        1.67        2.96      1.35 o 
  -5   8   2        0.86        1.09      0.94 o 
  -4   8   2      166.07      165.82      3.79 o 
  -3   8   2        1.53        3.37      0.97 o 
  -2   8   2       97.52       94.45      2.69 o 
  -1   8   2      168.25      169.43      4.19 o 
   0   8   2       14.08       13.12      1.05 o 
   1   8   2       41.73       32.57      1.82 o 
   2   8   2       45.21       39.25      1.59 o 
   3   8   2       18.18       15.88      1.85 o 
   4   8   2      106.36      100.59      3.72 o 
   5   8   2        1.84        0.60      1.27 o 
   6   8   2       24.68       28.41      1.98 o 
   7   8   2        3.35        2.52      0.98 o 
  -6   9   2        7.02        4.72      2.10 o 
  -5   9   2       96.55       99.77      4.46 o 
  -4   9   2       52.82       51.66      3.45 o 
  -3   9   2       56.37       56.57      2.05 o 
  -2   9   2        5.01        2.89      3.24 o 
  -1   9   2       32.31       31.23      2.29 o 
   0   9   2        5.57       11.59      1.60 o 
   1   9   2       87.84       87.99      3.00 o 
   2   9   2        5.13        8.09      2.39 o 
   3   9   2      399.45      420.66      7.37 o 
   4   9   2        6.42        4.11      1.30 o 
   5   9   2      124.19      130.83      5.32 o 
   6   9   2       18.86       21.16      2.10 o 
  -5  10   2        6.25        4.62      1.97 o 
  -4  10   2        1.13        2.73      2.29 o 
  -3  10   2        0.20        0.74      2.23 o 
  -2  10   2       12.47       15.61      2.70 o 
  -1  10   2       82.09       86.83      3.82 o 
   0  10   2      109.51      115.66      4.02 o 
   1  10   2        0.14        1.19      1.07 o 
   2  10   2        0.98        1.46      1.02 o 
   3  10   2        2.45        2.84      1.00 o 
   4  10   2        0.02        0.29      0.79 o 
   0  11   2        0.08        0.86      1.08 o 
   1  11   2        4.59        6.74      1.48 o 
 -11   1   3       15.84       16.59      1.64 o 
 -10   1   3       99.50      102.95      3.78 o 
  -9   1   3       33.49       31.86      1.62 o 
  -8   1   3       55.96       59.24      1.68 o 
  -7   1   3        2.05        1.53      0.58 o 
  -6   1   3      347.72      366.12      4.72 o 
  -5   1   3        4.36        3.01      0.45 o 
  -4   1   3      132.38      150.44      1.84 o 
  -3   1   3      169.87      190.36      2.97 o 
  -2   1   3       49.65       51.37      0.88 o 
  -1   1   3      525.75      477.16      4.68 o 
   0   1   3      711.16      640.89      4.87 o 
   1   1   3      128.78      152.53      4.12 o 
   3   1   3      165.95      175.35      2.62 o 
   4   1   3     1631.17     1498.04     17.48 o 
   5   1   3      525.85      507.09      6.91 o 
   6   1   3      164.85      162.43      2.88 o 
   7   1   3        2.40        1.87      0.75 o 
   8   1   3       22.52       24.70      1.24 o 
   9   1   3        1.28        1.21      0.60 o 
  10   1   3       62.89       68.26      2.88 o 
  11   1   3       18.46       17.97      1.61 o 
 -11   2   3        1.45        1.82      1.24 o 
 -10   2   3       55.46       52.73      4.06 o 
  -9   2   3        7.52        9.19      1.58 o 
  -8   2   3      237.46      256.99      3.52 o 
  -7   2   3       14.79       12.92      0.83 o 
  -6   2   3      351.43      388.53      8.76 o 
  -5   2   3      667.99      701.43      6.05 o 
  -4   2   3       21.78       22.58      0.67 o 
  -3   2   3      317.22      301.20      3.44 o 
  -2   2   3      847.54      860.97      9.92 o 
  -1   2   3     2330.41     2203.07     24.07 o 
   0   2   3      130.90      136.96      1.66 o 
   1   2   3       61.76       67.86      1.04 o 
   2   2   3      202.12      205.21      2.00 o 
   3   2   3        5.69        5.32      0.64 o 
   4   2   3       82.15       78.69      1.45 o 
   5   2   3      533.70      523.55      6.16 o 
   6   2   3       17.49       18.90      1.02 o 
   7   2   3      891.69      832.87     13.67 o 
   8   2   3        9.24       10.51      1.01 o 
   9   2   3        3.75        5.49      1.13 o 
  10   2   3        2.19        1.98      0.92 o 
  11   2   3       43.78       50.73      3.25 o 
 -11   3   3      180.72      190.18      4.32 o 
 -10   3   3        0.22        0.84      1.10 o 
  -9   3   3      393.93      388.76      6.85 o 
  -8   3   3      413.55      416.29      4.82 o 
  -7   3   3       26.11       25.26      1.17 o 
  -6   3   3        0.32        1.52      0.53 o 
  -5   3   3        7.93        6.97      0.62 o 
  -4   3   3        5.64        5.00      0.51 o 
  -3   3   3       80.85       82.10      1.29 o 
  -2   3   3        2.11        3.46      0.29 o 
  -1   3   3      123.19      144.17      1.53 o 
   0   3   3      232.78      259.01      7.15 o 
   1   3   3      168.85      199.60      2.94 o 
   2   3   3        7.67       11.66      0.84 o 
   3   3   3       12.82       15.11      1.06 o 
   4   3   3      388.52      404.39      4.77 o 
   5   3   3      121.50      128.31      2.16 o 
   6   3   3        3.96        4.58      0.79 o 
   7   3   3      278.70      270.89      5.25 o 
   8   3   3      278.44      273.87      5.65 o 
   9   3   3       61.83       56.74      2.56 o 
  10   3   3      112.84      109.50      3.44 o 
 -10   4   3       10.30       12.17      1.33 o 
  -9   4   3      102.25      102.81      3.42 o 
  -8   4   3       17.87       18.18      1.47 o 
  -7   4   3        0.45        1.01      0.39 o 
  -6   4   3      258.64      258.92      3.18 o 
  -5   4   3        3.38        5.36      0.61 o 
  -4   4   3       17.03       20.87      0.77 o 
  -3   4   3      430.73      424.29      3.81 o 
  -2   4   3       81.55      118.52      1.54 o 
  -1   4   3       55.64       60.86      1.22 o 
   0   4   3     1199.52     1219.37     10.16 o 
   1   4   3      313.26      314.88      6.40 o 
   2   4   3      136.24      141.57      2.40 o 
   3   4   3        1.71        2.23      0.61 o 
   4   4   3      432.68      443.85      9.15 o 
   5   4   3      136.39      143.89      4.68 o 
   6   4   3       83.07       81.37      2.38 o 
   7   4   3       29.64       33.82      1.69 o 
   8   4   3      124.30      124.20      4.45 o 
   9   4   3       18.62       22.21      1.61 o 
  10   4   3        8.63        8.14      1.64 o 
 -10   5   3       49.51       52.72      3.08 o 
  -9   5   3       26.82       26.53      2.03 o 
  -8   5   3       46.49       44.73      2.23 o 
  -7   5   3        6.54        7.02      1.43 o 
  -6   5   3       77.64       64.49      1.70 o 
  -5   5   3       47.35       44.13      1.46 o 
  -4   5   3      239.16      233.60      4.36 o 
  -3   5   3       64.73       75.59      1.94 o 
  -2   5   3      204.38      203.77      3.00 o 
  -1   5   3       26.63       37.81      1.68 o 
   0   5   3      119.40      121.44      1.47 o 
   1   5   3        5.63       13.97      1.09 o 
   2   5   3      473.33      502.46      8.29 o 
   3   5   3      421.28      437.84     10.03 o 
   4   5   3       86.53       91.78      2.91 o 
   5   5   3       50.03       42.33      1.81 o 
   6   5   3      386.15      382.44      4.89 o 
   7   5   3       27.85       26.95      2.20 o 
   8   5   3       19.44       16.67      2.31 o 
   9   5   3       76.53       81.92      4.79 o 
  -9   6   3       18.22       20.87      2.27 o 
  -8   6   3       21.22       18.45      2.20 o 
  -7   6   3      112.09      115.06      6.66 o 
  -6   6   3      590.21      594.44      6.47 o 
  -5   6   3      433.78      420.02      9.93 o 
  -4   6   3       11.15       11.79      0.76 o 
  -3   6   3      749.68      711.19      9.30 o 
  -2   6   3      213.96      198.54      3.11 o 
  -1   6   3      718.88      673.63      6.42 o 
   0   6   3      502.45      516.56      7.56 o 
   1   6   3        7.99        8.17      1.21 o 
   2   6   3      476.97      506.64      7.23 o 
   3   6   3        1.42        0.98      0.65 o 
   4   6   3      777.42      810.88     10.79 o 
   5   6   3        0.63        0.95      0.97 o 
   6   6   3      161.93      161.92      5.32 o 
   7   6   3      377.24      402.95      7.98 o 
   8   6   3       78.08       72.50      3.50 o 
   9   6   3       73.75       72.99      2.84 o 
  -9   7   3      116.09      112.67      4.54 o 
  -8   7   3       84.30       78.27      3.64 o 
  -7   7   3        8.71       11.67      2.53 o 
  -6   7   3      184.32      170.93      3.79 o 
  -5   7   3       24.49       28.10      1.60 o 
  -4   7   3       49.86       38.32      1.72 o 
  -3   7   3      114.30      109.20      2.21 o 
  -2   7   3      234.91      230.55      4.96 o 
  -1   7   3       57.52       60.75      1.54 o 
   0   7   3       98.01      105.37      3.29 o 
   1   7   3       20.49       15.69      1.03 o 
   2   7   3        9.68       12.13      1.10 o 
   3   7   3      226.83      204.31      3.52 o 
   4   7   3        0.32        0.83      0.67 o 
   5   7   3        0.14        0.55      0.70 o 
   6   7   3        1.07        1.24      0.88 o 
   7   7   3      186.89      198.44      6.26 o 
   8   7   3        4.08        4.40      1.18 o 
  -8   8   3        3.20        4.33      1.41 o 
  -7   8   3       22.71       22.31      2.27 o 
  -6   8   3        1.86        2.27      1.09 o 
  -5   8   3       17.12       13.76      1.36 o 
  -4   8   3      114.07       99.26      2.98 o 
  -3   8   3      196.09      209.82      5.88 o 
  -2   8   3      297.72      269.58      3.45 o 
  -1   8   3      147.33      122.76      2.63 o 
   0   8   3      388.87      369.68      5.01 o 
   1   8   3      451.63      429.59      9.58 o 
   2   8   3       75.49       76.80      3.02 o 
   3   8   3       38.60       33.57      1.77 o 
   4   8   3        0.12        1.30      0.80 o 
   5   8   3      205.17      219.12      4.64 o 
   6   8   3       24.92       26.75      2.18 o 
   7   8   3       37.09       40.90      2.76 o 
  -6   9   3        0.49        2.30      1.36 o 
  -5   9   3        0.20        0.39      0.98 o 
  -4   9   3        0.47        1.42      0.86 o 
  -3   9   3       65.72       73.51      2.37 o 
  -2   9   3       31.50       25.15      2.68 o 
  -1   9   3       19.06       21.38      1.51 o 
   0   9   3        0.45        0.44      0.47 o 
   1   9   3       35.81       41.13      2.36 o 
   2   9   3        3.01        4.15      1.88 o 
   3   9   3        0.27        1.30      0.88 o 
   4   9   3        8.61        4.84      1.51 o 
   5   9   3        0.98        3.02      1.47 o 
   6   9   3       13.50       15.45      1.80 o 
  -4  10   3       37.92       49.14      2.85 o 
  -3  10   3        1.33        0.18      1.76 o 
  -2  10   3        6.57        4.68      4.05 o 
  -1  10   3      202.96      202.09     10.21 o 
   0  10   3      121.94      129.43      7.35 o 
   1  10   3       12.63        9.47      1.90 o 
   2  10   3       35.23       29.62      2.13 o 
   3  10   3        5.90        4.06      1.95 o 
   4  10   3        1.08        1.65      0.99 o 
 -11   0   4       72.40       70.26      5.59 o 
 -10   0   4      506.90      534.11      7.51 o 
  -9   0   4      228.00      233.38      7.03 o 
  -8   0   4       38.78       39.76      1.85 o 
  -7   0   4        1.01        0.17      0.57 o 
  -6   0   4       93.56       95.79      2.53 o 
  -5   0   4       96.82       98.27      2.27 o 
  -4   0   4     2288.68     2344.50     60.56 o 
  -3   0   4      178.11      160.79      2.16 o 
  -2   0   4      240.44      239.55      6.52 o 
  -1   0   4      497.40      536.20      5.97 o 
   0   0   4      153.16      160.20      2.50 o 
   1   0   4        3.99        2.61      0.59 o 
   2   0   4       64.07       78.95      2.66 o 
   3   0   4      295.03      314.66      5.97 o 
   4   0   4     1450.92     1349.99     21.56 o 
   5   0   4     1066.67      990.63     15.44 o 
   6   0   4       66.59       64.93      3.19 o 
   7   0   4       69.16       67.86      5.20 o 
   8   0   4        7.80        6.64      3.83 o 
   9   0   4       35.02       41.34      4.82 o 
  10   0   4        1.93        0.97      1.72 o 
 -11   1   4      166.96      167.75      4.94 o 
 -10   1   4       43.69       45.31      2.18 o 
  -9   1   4      403.12      409.33      6.57 o 
  -8   1   4      435.38      443.09      4.34 o 
  -7   1   4        1.17        1.39      0.61 o 
  -6   1   4      442.74      444.54      9.42 o 
  -5   1   4        0.60        1.11      0.43 o 
  -4   1   4      708.24      753.19      5.24 o 
  -3   1   4     1030.20     1098.02      6.24 o 
  -2   1   4     1179.77     1155.50     10.27 o 
  -1   1   4     1529.71     1603.39     20.59 o 
   0   1   4       76.66       89.59      1.17 o 
   1   1   4      464.84      453.69      7.25 o 
   2   1   4      912.83      876.40      8.78 o 
   3   1   4       51.38       50.69      3.82 o 
   4   1   4     1071.36     1006.09     15.88 o 
   5   1   4      202.05      212.46      3.42 o 
   6   1   4        0.24        0.80      0.53 o 
   7   1   4        5.49        6.07      1.10 o 
   8   1   4        2.62        5.46      2.01 o 
   9   1   4       44.28       38.33      2.04 o 
  10   1   4        4.66        5.38      1.37 o 
 -11   2   4       85.26       82.92      2.98 o 
 -10   2   4       85.25       80.99      4.09 o 
  -9   2   4      162.23      163.25      4.03 o 
  -8   2   4       29.78       30.64      1.29 o 
  -7   2   4        0.08        1.37      0.90 o 
  -6   2   4       64.25       71.89      1.56 o 
  -5   2   4      101.52      109.65      1.90 o 
  -4   2   4        0.02        0.59      0.22 o 
  -3   2   4      413.58      404.68      4.01 o 
  -2   2   4       25.10       28.80      0.81 o 
  -1   2   4       98.55      128.02      1.24 o 
   0   2   4     1003.44      944.61      7.16 o 
   1   2   4       94.65       88.71      1.66 o 
   2   2   4      162.29      172.31      2.53 o 
   3   2   4      468.18      494.37      5.72 o 
   4   2   4     1262.25     1235.57     14.30 o 
   5   2   4      370.93      374.60     10.87 o 
   6   2   4      968.51      938.13     11.62 o 
   7   2   4     1071.70     1012.03     14.94 o 
   8   2   4       66.32       65.77      2.47 o 
   9   2   4      121.24      110.53      3.01 o 
  10   2   4       65.52       62.35      2.62 o 
 -11   3   4       27.94       30.10      1.96 o 
 -10   3   4       34.84       36.43      2.17 o 
  -9   3   4      347.37      346.17      6.40 o 
  -8   3   4      198.31      197.21      3.81 o 
  -7   3   4      199.38      205.86      4.34 o 
  -6   3   4       55.79       51.39      1.40 o 
  -5   3   4       25.74       35.01      1.06 o 
  -4   3   4      339.44      320.74      4.37 o 
  -3   3   4     1541.72     1583.74     13.97 o 
  -2   3   4      596.99      669.35      6.40 o 
  -1   3   4        1.52        1.78      0.56 o 
   0   3   4       82.43      103.31      1.38 o 
   1   3   4       11.48       15.52      0.57 o 
   2   3   4      410.56      436.65      8.17 o 
   3   3   4       69.48       67.33      1.97 o 
   4   3   4        0.10        0.69      0.32 o 
   5   3   4      335.36      324.04      4.94 o 
   6   3   4       28.28       28.73      2.39 o 
   7   3   4       27.29       29.87      2.42 o 
   8   3   4       15.17       12.34      1.59 o 
   9   3   4       34.30       24.68      1.77 o 
  10   3   4        1.87        2.90      1.02 o 
 -10   4   4      172.64      170.97      6.08 o 
  -9   4   4        0.21        1.08      0.89 o 
  -8   4   4       65.44       58.63      2.45 o 
  -7   4   4        8.58        8.11      1.16 o 
  -6   4   4      130.99      118.14      3.02 o 
  -5   4   4       37.81       40.07      1.74 o 
  -4   4   4        0.19        0.91      0.26 o 
  -3   4   4       77.41       77.72      1.24 o 
  -2   4   4     1227.50     1200.82     20.69 o 
  -1   4   4       52.90       52.39      0.83 o 
   0   4   4       64.64       68.35      1.24 o 
   1   4   4       23.21       21.67      0.75 o 
   2   4   4      178.68      177.04      2.85 o 
   3   4   4       56.91       44.49      1.78 o 
   4   4   4      214.83      222.95      4.33 o 
   5   4   4       67.35       69.11      2.50 o 
   6   4   4      139.15      133.06      3.06 o 
   7   4   4       22.68       21.80      2.14 o 
   8   4   4       35.69       34.07      2.03 o 
   9   4   4        2.84        4.08      2.65 o 
  10   4   4        8.79        4.17      2.90 o 
 -10   5   4        0.00        1.06      0.99 o 
  -9   5   4       53.72       52.88      2.57 o 
  -8   5   4       73.88       70.88      2.91 o 
  -7   5   4        0.98        0.86      0.71 o 
  -6   5   4       92.08       93.07      2.68 o 
  -5   5   4      403.86      416.72      6.56 o 
  -4   5   4      314.12      334.01      4.28 o 
  -3   5   4       92.75       96.70      1.77 o 
  -2   5   4      114.92      131.26      2.20 o 
  -1   5   4      215.22      216.23      3.51 o 
   0   5   4       74.63       74.10      1.25 o 
   1   5   4      174.06      157.80      2.36 o 
   2   5   4        1.51        1.43      0.62 o 
   3   5   4      380.81      389.84      5.35 o 
   4   5   4       19.94       24.60      1.80 o 
   5   5   4       62.95       69.60      2.76 o 
   6   5   4        3.22        4.43      1.59 o 
   7   5   4       47.41       47.57      2.14 o 
   8   5   4        0.01       -0.04      0.84 o 
   9   5   4      107.99      109.79      3.49 o 
  -9   6   4        0.36        3.41      1.87 o 
  -8   6   4      150.87      149.71      5.41 o 
  -7   6   4        5.77        4.12      1.07 o 
  -6   6   4        5.60        5.45      1.03 o 
  -5   6   4       38.23       42.25      1.94 o 
  -4   6   4       40.90       44.29      1.84 o 
  -3   6   4       69.01       72.70      2.55 o 
  -2   6   4        7.71        9.23      0.68 o 
  -1   6   4        0.84        0.78      0.39 o 
   0   6   4       91.66       79.34      1.65 o 
   1   6   4        8.92        9.98      0.85 o 
   2   6   4       96.89      101.18      2.59 o 
   3   6   4        4.43        2.02      0.73 o 
   4   6   4       17.48       17.57      1.29 o 
   5   6   4        4.44        2.65      1.32 o 
   6   6   4        0.19        1.43      1.35 o 
   7   6   4        7.16        8.36      2.09 o 
   8   6   4       66.31       64.71      3.08 o 
  -8   7   4       55.48       62.31      3.74 o 
  -7   7   4        0.55        2.05      1.20 o 
  -6   7   4      103.68      112.47      3.23 o 
  -5   7   4        0.11        1.21      0.91 o 
  -4   7   4       81.43       87.25      2.50 o 
  -3   7   4      231.07      223.99      6.33 o 
  -2   7   4      669.35      660.14      9.52 o 
  -1   7   4        6.26        6.17      0.76 o 
   0   7   4      599.57      600.46      8.44 o 
   1   7   4      989.64      957.49     12.69 o 
   2   7   4        4.74        5.61      0.92 o 
   3   7   4      181.32      170.83      3.11 o 
   4   7   4       33.68       31.47      1.61 o 
   5   7   4       29.48       32.39      1.64 o 
   6   7   4      161.72      164.91      3.69 o 
   7   7   4        4.26        2.64      1.11 o 
   8   7   4        0.66        1.41      1.13 o 
  -7   8   4       45.71       39.36      4.72 o 
  -6   8   4       50.49       52.62      3.24 o 
  -5   8   4       47.11       48.47      2.13 o 
  -4   8   4        0.02        0.18      0.70 o 
  -3   8   4       38.00       35.35      2.43 o 
  -2   8   4        0.11        0.47      0.84 o 
  -1   8   4        0.17        0.49      0.93 o 
   0   8   4       17.68       15.60      1.18 o 
   1   8   4       66.22       66.88      2.62 o 
   2   8   4       26.90       23.94      1.78 o 
   3   8   4       27.82       24.60      1.46 o 
   4   8   4        1.98        2.68      0.74 o 
   5   8   4        4.58        5.62      1.33 o 
   6   8   4       24.58       22.98      1.91 o 
   7   8   4       22.18       26.18      2.07 o 
  -6   9   4       45.30       43.31      2.76 o 
  -5   9   4       56.44       64.44      4.25 o 
  -4   9   4       77.86       92.85      3.53 o 
  -3   9   4        0.06        0.18      0.55 o 
  -2   9   4        4.34        3.07      3.39 o 
  -1   9   4       39.72       42.61      2.98 o 
   0   9   4       20.94       19.10      1.80 o 
   1   9   4       18.68       16.33      1.23 o 
   2   9   4        9.84        8.97      4.06 o 
   3   9   4        1.32        2.39      1.46 o 
   4   9   4       41.34       39.88      3.20 o 
   5   9   4       71.95       75.31      3.48 o 
  -4  10   4        0.38        1.01      1.78 o 
  -3  10   4        2.25        3.49      2.56 o 
  -2  10   4       26.60       30.29      2.99 o 
  -1  10   4       32.09       34.48      4.30 o 
   0  10   4        0.13        1.80      2.66 o 
   1  10   4        0.66        0.61      1.59 o 
   2  10   4       63.81       61.82      3.63 o 
   3  10   4       40.70       40.53      2.78 o 
 -11   1   5      114.11      114.37      4.86 o 
 -10   1   5       54.95       55.14      2.41 o 
  -9   1   5        9.93        8.41      2.00 o 
  -8   1   5      176.00      177.78      2.57 o 
  -7   1   5      187.38      183.78      4.44 o 
  -6   1   5      205.72      211.94      2.98 o 
  -5   1   5       29.18       40.60      1.07 o 
  -4   1   5      175.57      186.45      2.53 o 
  -3   1   5       22.58       26.23      0.59 o 
  -2   1   5      104.46      109.12      1.63 o 
  -1   1   5       25.54       28.89      0.65 o 
   0   1   5        7.90       11.62      0.55 o 
   1   1   5       27.74       21.08      0.68 o 
   2   1   5      271.82      281.60      7.70 o 
   3   1   5      282.42      288.72      4.48 o 
   4   1   5        3.88        7.00      1.37 o 
   5   1   5      109.73      119.02      3.93 o 
   6   1   5       97.40       90.50      2.91 o 
   7   1   5        1.52        0.75      0.92 o 
   8   1   5      151.69      149.55      7.93 o 
   9   1   5       13.57       12.27      1.61 o 
  10   1   5        0.20        0.65      0.74 o 
 -11   2   5       21.08       20.46      1.81 o 
 -10   2   5       28.12       27.40      1.87 o 
  -9   2   5      113.86      110.32      3.33 o 
  -8   2   5        2.90        3.99      1.24 o 
  -7   2   5       71.91       69.85      2.32 o 
  -6   2   5      348.88      362.98      4.46 o 
  -5   2   5        5.67        5.45      0.54 o 
  -4   2   5      385.84      395.76     10.70 o 
  -3   2   5        1.56        4.22      0.86 o 
  -2   2   5      246.85      238.19      5.78 o 
  -1   2   5     1045.83     1045.40      5.99 o 
   0   2   5       79.83      100.06      1.89 o 
   1   2   5        0.00        0.99      0.35 o 
   2   2   5      231.71      242.59      3.02 o 
   3   2   5        0.54        0.65      1.04 o 
   4   2   5       98.83       91.54      2.89 o 
   5   2   5       91.87       85.61      4.28 o 
   6   2   5      134.29      125.46      6.35 o 
   7   2   5        9.31       11.21      2.52 o 
   8   2   5        2.69        2.54      1.14 o 
   9   2   5       60.11       56.61      2.48 o 
  10   2   5       11.21       11.86      1.62 o 
 -10   3   5       31.30       30.21      1.90 o 
  -9   3   5       21.47       21.03      1.53 o 
  -8   3   5      270.44      263.88      8.86 o 
  -7   3   5      127.27      120.28      3.89 o 
  -6   3   5       20.46       18.45      1.64 o 
  -5   3   5        3.13        2.83      0.91 o 
  -4   3   5      393.50      406.63      6.80 o 
  -3   3   5      211.70      230.66      3.22 o 
  -2   3   5       28.11       28.68      0.89 o 
  -1   3   5        1.10        1.23      0.33 o 
   0   3   5      500.24      488.41      5.71 o 
   1   3   5      389.95      390.78      4.32 o 
   2   3   5      475.30      497.42      5.59 o 
   3   3   5       15.60       19.43      0.52 o 
   4   3   5        1.25        0.68      0.30 o 
   5   3   5       22.07       25.83      1.97 o 
   6   3   5      172.35      179.11      4.13 o 
   7   3   5      220.70      203.62      5.59 o 
   8   3   5      102.77       90.45      3.45 o 
   9   3   5      465.14      486.99     24.85 o 
  10   3   5      269.40      261.05      6.37 o 
 -10   4   5        9.12        8.97      1.50 o 
  -9   4   5       29.73       28.71      1.85 o 
  -8   4   5       28.48       28.45      1.84 o 
  -7   4   5      523.61      524.32      6.33 o 
  -6   4   5      310.68      298.53      5.50 o 
  -5   4   5      113.71      111.38      2.91 o 
  -4   4   5      138.33      126.80      4.19 o 
  -3   4   5      358.19      350.64      4.92 o 
  -2   4   5        2.42        3.04      0.43 o 
  -1   4   5     1541.71     1553.44     19.53 o 
   0   4   5      242.22      253.87      2.53 o 
   1   4   5       19.90       15.43      0.63 o 
   2   4   5       66.71       79.56      2.85 o 
   3   4   5      103.40       96.54      2.30 o 
   4   4   5        0.24        1.19      1.07 o 
   5   4   5      334.46      314.72      7.18 o 
   6   4   5        9.32       14.16      2.12 o 
   7   4   5       13.31       17.24      2.26 o 
   8   4   5        0.32        0.53      1.20 o 
   9   4   5      178.82      173.34      4.75 o 
 -10   5   5        1.24        4.24      1.35 o 
  -9   5   5       22.06       21.65      1.63 o 
  -8   5   5        0.54        0.59      0.80 o 
  -7   5   5       12.34        9.03      1.24 o 
  -6   5   5      291.70      286.69      7.49 o 
  -5   5   5       88.68       90.85      2.66 o 
  -4   5   5      313.58      290.29      4.05 o 
  -3   5   5      497.99      488.55      6.05 o 
  -2   5   5       48.64       40.89      0.92 o 
  -1   5   5      332.10      330.78      3.63 o 
   0   5   5       20.72       25.57      0.99 o 
   1   5   5       51.72       50.98      1.22 o 
   2   5   5       74.90       86.26      2.46 o 
   3   5   5      135.53      131.43      4.83 o 
   4   5   5      635.33      660.00      9.74 o 
   5   5   5       29.40       29.48      2.22 o 
   6   5   5      194.70      187.42      5.70 o 
   7   5   5       54.61       63.42      5.54 o 
   8   5   5       36.34       33.69      2.42 o 
   9   5   5      165.08      165.09      7.82 o 
  -9   6   5      132.54      138.66      3.75 o 
  -8   6   5        0.36        0.74      0.91 o 
  -7   6   5      174.36      178.40      4.24 o 
  -6   6   5      273.41      252.76      5.85 o 
  -5   6   5       32.31       29.03      1.69 o 
  -4   6   5      642.71      627.72      5.86 o 
  -3   6   5      143.12      143.72      3.01 o 
  -2   6   5       48.38       46.30      2.14 o 
  -1   6   5      295.18      302.78      3.99 o 
   0   6   5        0.55        1.34      0.41 o 
   1   6   5        3.86        3.69      0.93 o 
   2   6   5        0.37        0.67      0.68 o 
   3   6   5      297.90      289.88      6.08 o 
   4   6   5        1.63        1.81      0.95 o 
   5   6   5      105.25      103.21      4.04 o 
   6   6   5      130.19      130.80      3.51 o 
   7   6   5       52.28       49.77      3.19 o 
   8   6   5        3.11        4.84      2.42 o 
  -8   7   5        2.51        3.28      1.34 o 
  -7   7   5       11.97       15.80      2.53 o 
  -6   7   5       88.59       79.10      2.75 o 
  -5   7   5       19.15       25.47      1.55 o 
  -4   7   5      121.26      116.90      3.45 o 
  -3   7   5       60.70       49.18      2.00 o 
  -2   7   5       10.89       11.38      1.31 o 
  -1   7   5      121.25      106.15      2.51 o 
   0   7   5       50.47       54.18      1.85 o 
   1   7   5        3.71        1.28      0.71 o 
   2   7   5      237.15      236.24      6.29 o 
   3   7   5       52.65       50.33      2.00 o 
   4   7   5        1.60        2.88      0.92 o 
   5   7   5       73.61       74.33      2.42 o 
   6   7   5       51.86       60.66      2.68 o 
   7   7   5       41.95       43.38      2.13 o 
  -7   8   5        2.16        1.28      1.40 o 
  -6   8   5       91.13       84.07      2.93 o 
  -5   8   5        0.48        1.01      0.87 o 
  -4   8   5       41.75       34.86      1.88 o 
  -3   8   5      109.50      101.54      4.66 o 
  -2   8   5       56.52       70.54      3.28 o 
  -1   8   5      163.46      175.92      9.07 o 
   0   8   5      605.28      593.90     12.75 o 
   1   8   5       69.17       57.78      1.99 o 
   2   8   5       89.11       91.23      2.60 o 
   3   8   5      306.73      313.89      6.28 o 
   4   8   5       39.74       38.81      2.27 o 
   5   8   5        0.01        0.46      0.79 o 
   6   8   5        3.48        4.90      1.23 o 
  -5   9   5       55.29       50.58      3.28 o 
  -4   9   5      100.55      110.84      3.12 o 
  -3   9   5        7.76        8.25      1.65 o 
  -2   9   5       88.66       96.64      3.66 o 
  -1   9   5        1.97        2.20      1.17 o 
   0   9   5       15.27       14.40      1.73 o 
   1   9   5        0.02        0.67      0.93 o 
   2   9   5      178.39      177.44      5.09 o 
   3   9   5      106.70       89.22      3.99 o 
   4   9   5       16.06       14.45      2.12 o 
   5   9   5        9.64       10.10      1.76 o 
  -3  10   5       33.17       38.50      4.83 o 
  -2  10   5       16.51       20.50      2.12 o 
  -1  10   5        0.96        0.89      1.63 o 
   0  10   5       26.29       25.87      3.29 o 
   1  10   5        0.85       -0.34      1.69 o 
   2  10   5       12.67       18.07      2.64 o 
 -11   0   6        0.17        1.67      1.78 o 
 -10   0   6      181.69      182.86     10.59 o 
  -9   0   6        8.32        6.75      6.50 o 
  -8   0   6      425.77      414.29     11.83 o 
  -7   0   6     1486.06     1463.32     21.84 o 
  -6   0   6      149.66      143.84      2.95 o 
  -5   0   6      200.93      184.86      8.00 o 
  -4   0   6     1420.11     1360.00     26.20 o 
  -3   0   6      773.00      822.26      8.02 o 
  -2   0   6      213.66      239.32      3.44 o 
  -1   0   6      739.33      812.58      7.97 o 
   0   0   6      386.81      385.57      4.83 o 
   1   0   6     2262.01     2277.48     67.83 o 
   2   0   6      280.53      310.59      6.43 o 
   3   0   6        2.73        5.50      1.38 o 
   4   0   6       14.96       15.63      1.92 o 
   5   0   6       36.94       33.84      2.49 o 
   6   0   6      401.03      401.54      8.47 o 
   7   0   6      318.04      328.14     10.35 o 
   8   0   6      116.72      108.19      5.40 o 
   9   0   6        3.32        6.36      2.31 o 
  10   0   6        9.95        8.94      2.48 o 
 -10   1   6       75.09       72.29      4.28 o 
  -9   1   6       72.10       74.17      2.49 o 
  -8   1   6       89.95       89.38      2.71 o 
  -7   1   6       38.96       42.62      2.81 o 
  -6   1   6      132.42      137.29      3.10 o 
  -5   1   6      132.42      126.53      2.65 o 
  -4   1   6       93.21      117.08      1.90 o 
  -3   1   6        1.53        3.07      0.42 o 
  -2   1   6     1038.18     1082.19     11.93 o 
  -1   1   6      309.24      303.77      3.03 o 
   0   1   6       49.75       44.10      0.90 o 
   1   1   6      245.01      245.57      2.86 o 
   2   1   6       37.08       38.94      1.50 o 
   3   1   6      229.35      230.80      6.30 o 
   4   1   6        6.26        7.74      1.23 o 
   5   1   6        0.39        0.65      0.91 o 
   6   1   6      205.08      206.28      9.22 o 
   7   1   6       69.88       78.20      3.33 o 
   8   1   6        6.21        6.12      1.56 o 
   9   1   6      201.74      205.12      7.65 o 
 -10   2   6        2.63        3.19      1.02 o 
  -9   2   6      181.17      176.41      3.75 o 
  -8   2   6      104.54       97.97      2.95 o 
  -7   2   6       89.39       84.41      2.45 o 
  -6   2   6      950.78      950.86     28.52 o 
  -5   2   6       96.11       88.37      2.37 o 
  -4   2   6       16.74       17.12      1.11 o 
  -3   2   6        0.68        3.20      0.61 o 
  -2   2   6      737.42      767.78      5.46 o 
  -1   2   6       61.47       65.38      1.19 o 
   0   2   6      383.78      409.87      7.26 o 
   1   2   6      286.21      281.48      4.50 o 
   2   2   6        2.29        1.20      0.55 o 
   3   2   6       11.36       10.30      0.81 o 
   4   2   6      399.18      422.47     13.70 o 
   5   2   6       13.18       13.53      2.03 o 
   6   2   6      120.07      127.14      3.42 o 
   7   2   6       60.08       53.80      4.21 o 
   8   2   6      123.11      114.24      3.82 o 
   9   2   6      109.43      104.89      3.96 o 
 -10   3   6        0.06        0.62      0.83 o 
  -9   3   6      515.53      547.77      7.56 o 
  -8   3   6       38.11       39.79      2.66 o 
  -7   3   6        2.77        1.56      0.91 o 
  -6   3   6      160.12      157.53      3.68 o 
  -5   3   6      219.94      230.03      5.65 o 
  -4   3   6        6.83        7.63      1.06 o 
  -3   3   6      148.43      156.56      2.72 o 
  -2   3   6        1.80        2.95      0.55 o 
  -1   3   6      110.78       96.05      1.71 o 
   0   3   6        0.00        2.55      0.61 o 
   1   3   6      632.29      657.85     10.43 o 
   2   3   6       27.95       25.16      1.05 o 
   3   3   6        8.41        6.73      0.73 o 
   4   3   6       17.65       22.37      2.00 o 
   5   3   6       61.77       58.12      2.49 o 
   6   3   6       44.90       46.52      2.32 o 
   7   3   6      228.71      222.44      6.69 o 
   8   3   6       79.07       73.18      3.36 o 
   9   3   6       62.24       55.30      3.24 o 
 -10   4   6       33.12       34.68      2.10 o 
  -9   4   6        4.33        3.75      1.55 o 
  -8   4   6        6.99        5.46      2.13 o 
  -7   4   6      225.15      204.36      4.67 o 
  -6   4   6      220.19      206.41      4.16 o 
  -5   4   6       32.97       27.19      1.45 o 
  -4   4   6     1097.99     1007.21     18.91 o 
  -3   4   6       87.02      101.93      2.35 o 
  -2   4   6      183.41      182.73      2.59 o 
  -1   4   6        3.03        9.28      0.67 o 
   0   4   6      676.75      639.45      5.64 o 
   1   4   6      174.84      184.83      2.47 o 
   2   4   6       18.34       25.31      1.87 o 
   3   4   6        0.00        1.10      0.77 o 
   4   4   6       23.08       24.08      1.58 o 
   5   4   6       93.08       95.85      3.08 o 
   6   4   6       92.80       98.80      3.77 o 
   7   4   6      152.91      153.04      5.53 o 
   8   4   6       90.26       91.73      4.45 o 
   9   4   6        0.11        2.23      1.64 o 
  -9   5   6        0.34        2.49      1.18 o 
  -8   5   6      118.76      115.42      3.53 o 
  -7   5   6       96.45       99.65      3.48 o 
  -6   5   6       32.18       32.31      2.91 o 
  -5   5   6       74.70       69.93      2.19 o 
  -4   5   6        0.33        0.92      0.90 o 
  -3   5   6        7.42        8.06      1.71 o 
  -2   5   6       88.75       89.80      2.28 o 
  -1   5   6       64.46       64.47      2.03 o 
   0   5   6      137.57      129.79      2.16 o 
   1   5   6      656.70      679.83      8.65 o 
   2   5   6      392.22      380.14      4.85 o 
   3   5   6      116.55      113.76      2.95 o 
   4   5   6        7.36        7.92      1.11 o 
   5   5   6        5.44        3.99      1.30 o 
   6   5   6        0.09        0.75      0.80 o 
   7   5   6       13.40       18.87      2.58 o 
   8   5   6      101.68      103.47      3.95 o 
  -8   6   6        0.49        1.04      0.93 o 
  -7   6   6        4.73        3.82      1.31 o 
  -6   6   6        2.28        5.38      1.14 o 
  -5   6   6        4.79       10.57      1.32 o 
  -4   6   6      212.67      194.33      5.84 o 
  -3   6   6       20.70       20.09      1.21 o 
  -2   6   6       33.38       34.98      1.50 o 
  -1   6   6      164.70      162.77      3.48 o 
   0   6   6       48.52       53.73      1.75 o 
   1   6   6        2.77        2.81      0.62 o 
   2   6   6        3.85        3.26      1.13 o 
   3   6   6      132.51      127.70      2.80 o 
   4   6   6       12.66       14.19      1.59 o 
   5   6   6       22.17       24.95      1.61 o 
   6   6   6      187.26      194.74      5.01 o 
   7   6   6       31.30       31.98      2.37 o 
  -8   7   6       26.77       24.83      1.97 o 
  -7   7   6      187.48      202.74      4.44 o 
  -6   7   6       10.15       10.88      1.84 o 
  -5   7   6       53.36       50.86      2.16 o 
  -4   7   6        1.94        2.49      0.81 o 
  -3   7   6       54.21       57.89      2.27 o 
  -2   7   6       19.40       19.73      1.23 o 
  -1   7   6        9.05        7.67      1.59 o 
   0   7   6        1.12        1.14      1.35 o 
   1   7   6       76.89       85.50      2.70 o 
   2   7   6      155.19      154.27      3.79 o 
   3   7   6      107.70       95.92      4.18 o 
   4   7   6        0.12        0.60      0.68 o 
   5   7   6       34.70       34.55      2.01 o 
   6   7   6       22.24       16.97      1.68 o 
   7   7   6        2.26        2.64      1.07 o 
  -6   8   6       69.19       75.09      5.08 o 
  -5   8   6        1.59        2.20      0.89 o 
  -4   8   6      121.84      131.15      3.33 o 
  -3   8   6       48.51       43.23      2.74 o 
  -2   8   6        2.25        1.50      0.71 o 
  -1   8   6       29.43       25.71      2.26 o 
   0   8   6      153.34      155.55     10.71 o 
   1   8   6        2.97        5.41      1.71 o 
   2   8   6      228.15      216.65      8.48 o 
   3   8   6      134.52      145.73      3.64 o 
   4   8   6       23.21       24.24      1.58 o 
   5   8   6       80.62       74.21      2.63 o 
  -5   9   6       10.12        9.58      1.20 o 
  -4   9   6        0.10        1.15      1.52 o 
  -3   9   6       10.78        6.14      1.31 o 
  -2   9   6       21.37       25.39      2.11 o 
  -1   9   6        5.94        7.45      1.89 o 
   0   9   6       32.84       34.45      2.72 o 
   1   9   6       40.62       40.81      2.86 o 
   2   9   6      142.37      134.44      5.84 o 
   3   9   6      107.88      115.86      7.02 o 
   4   9   6       14.18       15.00      1.61 o 
  -1  10   6        1.90        0.59      1.10 o 
   0  10   6       21.67       29.69      3.50 o 
 -10   1   7       26.45       25.93      2.63 o 
  -9   1   7        4.04        4.93      2.25 o 
  -8   1   7       21.46       23.32      2.46 o 
  -7   1   7        3.33        3.56      1.51 o 
  -6   1   7      217.35      214.59      4.24 o 
  -5   1   7      610.26      608.17      9.01 o 
  -4   1   7      197.89      203.79      2.35 o 
  -3   1   7      160.74      139.17      1.75 o 
  -2   1   7      339.15      342.29      3.65 o 
  -1   1   7      248.40      276.83      3.69 o 
   0   1   7      168.36      183.51      2.50 o 
   1   1   7        3.84        8.51      0.61 o 
   2   1   7       45.43       52.31      1.51 o 
   3   1   7       32.55       30.52      1.68 o 
   4   1   7      330.32      334.54      5.41 o 
   5   1   7        7.09        8.90      1.16 o 
   6   1   7       39.51       37.25      2.33 o 
   7   1   7        2.19        3.77      1.90 o 
   8   1   7        0.02        2.25      1.34 o 
   9   1   7       24.92       30.03      2.52 o 
 -10   2   7       10.32       12.21      2.24 o 
  -9   2   7        2.26        2.68      1.49 o 
  -8   2   7        0.06        1.11      0.93 o 
  -7   2   7        8.05        8.94      1.49 o 
  -6   2   7        1.36        1.67      0.80 o 
  -5   2   7      135.83      142.69      2.77 o 
  -4   2   7       60.07       49.28      1.48 o 
  -3   2   7      229.12      245.84      3.91 o 
  -2   2   7      139.74      136.69      1.69 o 
  -1   2   7       33.23       29.20      0.87 o 
   0   2   7        4.12        6.41      0.65 o 
   1   2   7        6.45        8.05      0.59 o 
   2   2   7       45.39       46.74      1.30 o 
   3   2   7      594.23      617.67      7.45 o 
   4   2   7        5.89        6.62      1.48 o 
   5   2   7        0.56        0.80      1.00 o 
   6   2   7        2.10        3.57      1.91 o 
   7   2   7        7.66        6.49      1.98 o 
   8   2   7        0.26        2.95      1.50 o 
   9   2   7        2.77        3.71      1.64 o 
 -10   3   7        0.22        0.84      1.19 o 
  -9   3   7       52.79       48.14      2.40 o 
  -8   3   7        3.43        2.86      0.84 o 
  -7   3   7       73.41       62.11      2.40 o 
  -6   3   7      386.75      358.75      4.94 o 
  -5   3   7       13.47       19.23      1.47 o 
  -4   3   7      379.01      373.17      4.71 o 
  -3   3   7        1.36        2.56      0.67 o 
  -2   3   7       44.10       49.37      1.36 o 
  -1   3   7      141.52      149.24      1.83 o 
   0   3   7        7.27        6.83      0.55 o 
   1   3   7        7.37        6.45      0.64 o 
   2   3   7      129.27      128.43      2.58 o 
   3   3   7       14.20       18.56      1.30 o 
   4   3   7        2.24        2.77      0.91 o 
   5   3   7       12.11       12.65      1.56 o 
   6   3   7        0.02        0.32      1.02 o 
   7   3   7       11.84        9.66      1.53 o 
   8   3   7        4.25        4.28      3.75 o 
  -9   4   7        9.84        8.48      1.27 o 
  -8   4   7        3.21        3.40      1.09 o 
  -7   4   7      116.58      122.29      3.48 o 
  -6   4   7       71.95       74.38      3.51 o 
  -5   4   7        0.12        1.83      0.87 o 
  -4   4   7       25.62       23.77      1.46 o 
  -3   4   7      250.17      250.14      3.88 o 
  -2   4   7      214.89      208.63      2.98 o 
  -1   4   7      158.30      149.50      2.67 o 
   0   4   7       98.38       98.95      1.66 o 
   1   4   7      427.03      433.91      3.75 o 
   2   4   7      457.27      470.71     10.05 o 
   3   4   7      168.50      174.03      3.71 o 
   4   4   7        2.65        2.47      0.92 o 
   5   4   7       95.46       89.81      4.77 o 
   6   4   7        5.08        7.01      1.67 o 
   7   4   7        8.07       10.53      1.93 o 
   8   4   7       43.29       35.27      3.44 o 
  -9   5   7        5.02        8.33      1.34 o 
  -8   5   7       55.52       64.60      3.22 o 
  -7   5   7       80.18       82.94      3.52 o 
  -6   5   7        5.08        3.72      1.28 o 
  -5   5   7      335.92      304.33      5.43 o 
  -4   5   7      658.36      639.86      6.54 o 
  -3   5   7       32.89       32.71      1.79 o 
  -2   5   7     1621.25     1480.89     21.87 o 
  -1   5   7      460.23      438.32      6.89 o 
   0   5   7        3.19        3.08      1.35 o 
   1   5   7      150.63      135.65      3.90 o 
   2   5   7      177.56      178.55      3.34 o 
   3   5   7       32.35       33.22      1.86 o 
   4   5   7       32.96       34.20      2.04 o 
   5   5   7       19.61       17.79      2.22 o 
   6   5   7        2.75        2.39      1.40 o 
   7   5   7        3.65        2.99      4.78 o 
  -8   6   7        0.00        1.52      0.98 o 
  -7   6   7       11.46       11.09      1.40 o 
  -6   6   7        4.31        2.06      0.93 o 
  -5   6   7       47.03       53.77      2.46 o 
  -4   6   7       73.69       69.24      2.30 o 
  -3   6   7      216.78      215.24      3.96 o 
  -2   6   7       33.08       33.25      1.51 o 
  -1   6   7      233.06      223.31      5.62 o 
   0   6   7       50.46       51.86      2.74 o 
   1   6   7       60.38       49.54      2.69 o 
   2   6   7        3.44        3.99      0.99 o 
   3   6   7       23.92       28.62      1.71 o 
   4   6   7      199.90      207.13      5.60 o 
   5   6   7      536.18      543.75      7.98 o 
   6   6   7        9.20       11.37      1.37 o 
   7   6   7       79.84       87.69      3.18 o 
  -7   7   7        1.69        2.51      1.07 o 
  -6   7   7        1.96        4.32      1.65 o 
  -5   7   7       61.24       79.03      2.76 o 
  -4   7   7       86.52       81.97      3.05 o 
  -3   7   7        1.90        1.11      0.69 o 
  -2   7   7       98.78       97.17      3.60 o 
  -1   7   7      422.08      390.48     22.70 o 
   0   7   7        0.73        1.88      1.65 o 
   1   7   7        4.32        2.50      1.33 o 
   2   7   7        4.70        4.79      1.65 o 
   3   7   7       11.82        8.25      1.38 o 
   4   7   7        6.27        8.67      1.27 o 
   5   7   7        9.72        9.24      1.31 o 
   6   7   7        0.79        1.43      0.79 o 
  -6   8   7        0.01        0.27      0.94 o 
  -5   8   7        9.42       10.64      1.43 o 
  -4   8   7        0.27        1.39      0.95 o 
  -3   8   7       46.28       49.26      2.89 o 
  -2   8   7       36.22       44.66      2.52 o 
  -1   8   7        7.91        8.50      1.61 o 
   0   8   7       74.98       84.09      4.68 o 
   1   8   7      167.55      179.06      7.60 o 
   2   8   7       13.81       10.85      2.19 o 
   3   8   7        5.15        5.92      1.64 o 
   4   8   7       20.86       18.57      1.70 o 
  -4   9   7       40.07       36.62      4.41 o 
  -3   9   7        6.76        5.47      3.15 o 
  -2   9   7        9.10        8.24      2.19 o 
  -1   9   7        4.21        5.97      1.70 o 
   0   9   7        2.87        4.99      1.67 o 
   1   9   7       26.19       34.47      2.62 o 
   2   9   7       27.35       23.23      2.17 o 
 -10   0   8       15.64        9.38      9.13 o 
  -9   0   8        9.77       11.92      2.63 o 
  -8   0   8      192.32      174.17      8.01 o 
  -7   0   8      146.54      126.09      7.19 o 
  -6   0   8       23.02       21.21      3.19 o 
  -5   0   8       57.80       45.79      3.03 o 
  -4   0   8        3.55        2.70      0.63 o 
  -3   0   8       32.85       28.06      1.22 o 
  -2   0   8      897.87      929.51     19.43 o 
  -1   0   8       10.57       15.65      1.16 o 
   0   0   8      531.28      533.26      6.74 o 
   1   0   8     1017.90     1039.90     13.41 o 
   2   0   8        7.51        9.78      1.18 o 
   3   0   8      106.58      107.59      4.04 o 
   4   0   8       38.20       45.24      3.14 o 
   5   0   8       75.46       73.68      3.90 o 
   6   0   8       73.65       72.86      4.03 o 
   7   0   8       16.11       18.87      2.80 o 
   8   0   8        0.45        0.87      1.66 o 
 -10   1   8        4.85        3.95      1.75 o 
  -9   1   8        6.92        6.95      2.45 o 
  -8   1   8        5.37        7.34      2.49 o 
  -7   1   8      100.43       96.69      4.31 o 
  -6   1   8       30.05       31.38      1.45 o 
  -5   1   8      623.63      616.59     10.31 o 
  -4   1   8      249.89      221.05      3.06 o 
  -3   1   8        8.46        9.89      0.74 o 
  -2   1   8      380.97      380.75      3.83 o 
  -1   1   8       59.62       63.10      1.40 o 
   0   1   8       46.17       53.46      1.21 o 
   1   1   8      294.53      295.67      3.89 o 
   2   1   8       44.86       43.88      1.25 o 
   3   1   8      464.09      488.24      5.35 o 
   4   1   8       11.00       10.87      1.21 o 
   5   1   8        5.96        6.90      1.35 o 
   6   1   8        7.99        8.09      1.45 o 
   7   1   8        2.91        4.08      1.60 o 
   8   1   8      132.30      137.67      4.38 o 
  -9   2   8        0.10        2.51      1.58 o 
  -8   2   8        0.18        1.35      1.02 o 
  -7   2   8      273.75      263.36     11.46 o 
  -6   2   8      298.78      290.68      7.83 o 
  -5   2   8       19.91       15.70      1.24 o 
  -4   2   8     1108.61     1062.88      8.78 o 
  -3   2   8      382.58      359.92      3.96 o 
  -2   2   8       32.77       31.43      1.17 o 
  -1   2   8        0.00        0.48      0.39 o 
   0   2   8      130.54      144.30      2.10 o 
   1   2   8       43.07       40.94      1.21 o 
   2   2   8       21.20       20.96      1.05 o 
   3   2   8        0.56        1.93      0.67 o 
   4   2   8       27.17       23.07      1.73 o 
   5   2   8       49.44       51.53      4.29 o 
   6   2   8      267.49      262.36      7.92 o 
   7   2   8       24.63       21.86      1.98 o 
   8   2   8       13.26       14.64      1.90 o 
  -9   3   8       13.38       18.38      2.38 o 
  -8   3   8        1.45        1.27      0.76 o 
  -7   3   8       97.91       97.48      3.07 o 
  -6   3   8        0.58        1.31      0.94 o 
  -5   3   8        6.55        4.93      0.96 o 
  -4   3   8      668.12      679.81      7.82 o 
  -3   3   8        3.40        3.63      0.64 o 
  -2   3   8       88.34       84.87      1.83 o 
  -1   3   8      408.84      403.58      7.04 o 
   0   3   8      254.92      252.39      4.27 o 
   1   3   8       15.82       16.95      0.82 o 
   2   3   8      279.56      290.10      6.22 o 
   3   3   8      423.07      452.86      5.28 o 
   4   3   8      274.42      287.08     11.00 o 
   5   3   8      113.79      116.06      3.60 o 
   6   3   8        0.55        0.99      0.74 o 
   7   3   8       28.46       29.03      2.27 o 
   8   3   8        9.48        6.59      1.74 o 
  -9   4   8        1.48        2.26      1.32 o 
  -8   4   8       28.18       30.76      2.06 o 
  -7   4   8        3.08        3.99      1.03 o 
  -6   4   8      316.99      335.45      5.84 o 
  -5   4   8       89.46       88.04      3.42 o 
  -4   4   8       39.09       41.06      1.83 o 
  -3   4   8       75.86       61.74      2.07 o 
  -2   4   8      174.67      161.60      3.24 o 
  -1   4   8        2.45        3.56      0.80 o 
   0   4   8      254.51      242.10      3.82 o 
   1   4   8       37.40       32.82      1.24 o 
   2   4   8       76.11       74.00      2.97 o 
   3   4   8      100.22       94.27      5.67 o 
   4   4   8        2.33        3.02      1.45 o 
   5   4   8        0.83        0.64      0.69 o 
   6   4   8        6.33        8.28      1.60 o 
   7   4   8        0.77        1.30      1.27 o 
  -8   5   8        3.12        4.99      1.25 o 
  -7   5   8        5.81        4.13      1.65 o 
  -6   5   8        0.41        1.49      1.15 o 
  -5   5   8        9.85        7.20      1.93 o 
  -4   5   8        7.99        7.72      1.20 o 
  -3   5   8        4.23        5.09      1.01 o 
  -2   5   8      102.85      106.31      4.72 o 
  -1   5   8      221.88      225.14      4.97 o 
   0   5   8       37.15       36.67      2.62 o 
   1   5   8        6.31        7.36      1.59 o 
   2   5   8       52.81       56.63      2.77 o 
   3   5   8       37.55       40.10      1.84 o 
   4   5   8      186.78      188.46      4.63 o 
   5   5   8        0.00        0.92      0.84 o 
   6   5   8        1.06        2.15      0.94 o 
   7   5   8      241.09      243.75      5.05 o 
  -7   6   8       26.08       22.35      2.12 o 
  -6   6   8        0.32        0.96      0.98 o 
  -5   6   8       73.26       65.15      2.88 o 
  -4   6   8       15.54       12.77      1.79 o 
  -3   6   8       55.30       42.36      1.90 o 
  -2   6   8       81.92       72.82      2.69 o 
  -1   6   8       15.53       16.69      1.55 o 
   0   6   8       83.73       76.21      7.23 o 
   1   6   8       14.20       12.21      1.84 o 
   2   6   8        0.71        1.69      1.42 o 
   3   6   8        5.19        5.42      1.17 o 
   4   6   8       68.36       67.75      2.57 o 
   5   6   8        0.19        0.84      0.85 o 
   6   6   8        9.53        6.59      1.69 o 
  -6   7   8        3.11        6.42      1.54 o 
  -5   7   8       26.54       29.91      1.73 o 
  -4   7   8        6.96        7.88      1.74 o 
  -3   7   8        7.41        7.97      2.40 o 
  -2   7   8       24.42       25.49      2.17 o 
  -1   7   8       10.07       11.80      1.97 o 
   0   7   8        0.01        0.69      1.27 o 
   1   7   8      164.24      165.60      4.87 o 
   2   7   8      136.32      137.32      4.85 o 
   3   7   8      121.76      149.55      6.05 o 
   4   7   8        7.76        8.01      1.51 o 
   5   7   8       22.51       22.49      2.29 o 
  -5   8   8       84.89      105.73      4.00 o 
  -4   8   8        0.72        0.94      0.68 o 
  -3   8   8      113.44      113.45      3.54 o 
  -2   8   8       14.23       19.45      2.40 o 
  -1   8   8       26.14       27.13      2.53 o 
   0   8   8        0.02        1.69      1.13 o 
   1   8   8        2.71        0.36      1.04 o 
   2   8   8       31.21       37.34      3.55 o 
   3   8   8        0.25        1.71      1.25 o 
  -1   9   8       24.08       25.83      3.21 o 
   0   9   8        4.47        7.84      2.04 o 
  -9   1   9        9.10        9.05      2.15 o 
  -8   1   9       41.09       49.31      3.62 o 
  -7   1   9        0.59        1.67      1.58 o 
  -6   1   9        0.71        2.08      1.05 o 
  -5   1   9        6.03        7.24      1.09 o 
  -4   1   9      262.96      248.01      3.35 o 
  -3   1   9      214.09      213.47      3.42 o 
  -2   1   9      107.99      104.52      2.26 o 
  -1   1   9      156.95      137.82      2.36 o 
   0   1   9      165.20      176.59      3.31 o 
   1   1   9        0.36        0.77      0.50 o 
   2   1   9      107.31      113.47      2.03 o 
   3   1   9       60.17       62.43      1.83 o 
   4   1   9       20.03       18.31      1.30 o 
   5   1   9       52.55       55.50      2.60 o 
   6   1   9       43.48       45.80      2.86 o 
   7   1   9        1.00        0.79      1.33 o 
  -9   2   9        8.97       10.04      2.51 o 
  -8   2   9       24.70       20.66      3.39 o 
  -7   2   9       40.74       45.23      3.21 o 
  -6   2   9       11.37        7.11      1.54 o 
  -5   2   9      103.91      104.66      2.58 o 
  -4   2   9       50.67       39.79      1.57 o 
  -3   2   9      185.89      199.43      3.76 o 
  -2   2   9      137.17      125.88      2.67 o 
  -1   2   9       33.67       39.09      1.67 o 
   0   2   9      593.47      582.73      7.28 o 
   1   2   9        1.76        1.32      0.57 o 
   2   2   9       39.53       38.47      1.21 o 
   3   2   9        0.04        1.03      0.81 o 
   4   2   9       60.80       59.19      3.13 o 
   5   2   9       56.49       63.16      3.55 o 
   6   2   9        2.41        2.67      1.20 o 
   7   2   9       29.47       31.05      2.21 o 
  -8   3   9       99.19       96.72      4.47 o 
  -7   3   9        0.09        1.11      0.75 o 
  -6   3   9        0.24        2.05      0.79 o 
  -5   3   9      117.11      111.24      4.38 o 
  -4   3   9       21.05       15.63      1.35 o 
  -3   3   9       11.02       12.62      1.04 o 
  -2   3   9      120.64      114.46      2.17 o 
  -1   3   9       47.81       47.44      1.48 o 
   0   3   9      446.75      434.25      7.35 o 
   1   3   9       95.87       84.83      1.93 o 
   2   3   9       24.76       24.69      1.21 o 
   3   3   9       88.56       86.85      2.69 o 
   4   3   9       35.63       31.29      1.97 o 
   5   3   9        2.96        2.12      1.42 o 
   6   3   9        1.21        0.73      1.01 o 
   7   3   9       17.54       17.37      2.27 o 
  -8   4   9        1.43        3.95      1.48 o 
  -7   4   9      120.21      129.37      4.38 o 
  -6   4   9       13.31       15.20      1.85 o 
  -5   4   9       63.26       64.08      2.36 o 
  -4   4   9       37.02       29.49      1.95 o 
  -3   4   9       37.41       37.58      3.31 o 
  -2   4   9      611.58      609.00      5.80 o 
  -1   4   9       61.95       60.85      2.59 o 
   0   4   9      172.57      163.28      2.89 o 
   1   4   9      952.32      954.60      8.70 o 
   2   4   9        5.58        4.87      0.77 o 
   3   4   9       98.04       88.91      2.60 o 
   4   4   9       20.30       18.17      2.48 o 
   5   4   9      111.90      108.58      3.37 o 
   6   4   9      159.10      160.96      5.96 o 
  -7   5   9        0.30        1.20      0.84 o 
  -6   5   9        0.19        1.28      0.85 o 
  -5   5   9       33.26       26.48      1.65 o 
  -4   5   9       26.06       27.60      1.54 o 
  -3   5   9      141.57      132.27      3.03 o 
  -2   5   9      101.95      100.15      2.65 o 
  -1   5   9        5.67        6.32      1.19 o 
   0   5   9      123.98      107.60      3.86 o 
   1   5   9        1.64        3.31      1.85 o 
   2   5   9       75.73       71.08      3.42 o 
   3   5   9      104.78       95.60      3.90 o 
   4   5   9       83.77       88.39      3.00 o 
   5   5   9       13.35       14.04      2.51 o 
   6   5   9       22.82       17.93      1.60 o 
  -6   6   9        4.55        6.36      2.19 o 
  -5   6   9       73.35       66.09      2.72 o 
  -4   6   9       18.39       16.74      1.51 o 
  -3   6   9        4.33        4.89      1.68 o 
  -2   6   9       58.09       61.92      2.76 o 
  -1   6   9        1.31        1.30      0.89 o 
   0   6   9      364.71      372.86      7.14 o 
   1   6   9      414.07      406.44      9.70 o 
   2   6   9       13.52       16.39      2.10 o 
   3   6   9      232.14      221.99      9.90 o 
   4   6   9        0.30        1.25      1.21 o 
   5   6   9       12.12       12.81      1.48 o 
  -5   7   9        1.03        1.84      0.97 o 
  -4   7   9       40.36       41.15      2.95 o 
  -3   7   9        0.90        0.73      0.92 o 
  -2   7   9       48.60       42.17      2.70 o 
  -1   7   9       52.02       51.76      3.11 o 
   0   7   9       17.08       17.25      2.87 o 
   1   7   9       13.83       16.02      2.55 o 
   2   7   9       14.66       13.83      2.03 o 
   3   7   9       38.51       46.87      3.14 o 
   4   7   9       30.23       27.76      3.76 o 
  -3   8   9       93.36      104.44      4.35 o 
  -2   8   9       72.38       73.82      2.97 o 
  -1   8   9       24.85       27.49      2.50 o 
   0   8   9      107.87      119.46      4.65 o 
   1   8   9       72.87       68.51      3.64 o 
  -8   0  10       43.81       34.99      4.10 o 
  -7   0  10        4.84        7.58      2.63 o 
  -6   0  10      178.44      176.30      8.58 o 
  -5   0  10       32.14       33.81      2.83 o 
  -4   0  10       71.78       82.38      4.05 o 
  -3   0  10      186.97      193.61      5.22 o 
  -2   0  10      948.94      944.35     11.38 o 
  -1   0  10      142.74      149.40      2.92 o 
   0   0  10       36.17       34.88      1.85 o 
   1   0  10      229.97      223.24      3.86 o 
   2   0  10      231.62      235.59      5.23 o 
   3   0  10       73.21       74.11      2.81 o 
   4   0  10      135.00      139.41      4.49 o 
   5   0  10       80.93       77.58      4.57 o 
   6   0  10       45.49       50.89      3.85 o 
   7   0  10        6.69        9.40      2.58 o 
  -8   1  10      141.11      150.65      5.71 o 
  -7   1  10       13.59       18.80      2.85 o 
  -6   1  10       80.70       80.39      4.11 o 
  -5   1  10       79.41       61.31      2.46 o 
  -4   1  10       30.13       26.74      1.71 o 
  -3   1  10      112.44      100.83      2.71 o 
  -2   1  10      256.47      250.87      4.83 o 
  -1   1  10       41.87       42.80      1.96 o 
   0   1  10       65.72       68.14      1.54 o 
   1   1  10       54.20       53.23      1.38 o 
   2   1  10      325.96      334.48      4.45 o 
   3   1  10      197.52      203.19      3.33 o 
   4   1  10        0.92        1.04      0.94 o 
   5   1  10       49.76       48.35      2.97 o 
   6   1  10       13.70       11.06      1.64 o 
  -8   2  10        3.77        4.68      1.99 o 
  -7   2  10        0.34        0.70      1.21 o 
  -6   2  10       92.20       91.50      4.25 o 
  -5   2  10        9.20       10.10      1.47 o 
  -4   2  10        8.74        8.16      0.98 o 
  -3   2  10       95.73       92.38      2.30 o 
  -2   2  10        6.51        7.02      0.95 o 
  -1   2  10       56.71       52.19      1.61 o 
   0   2  10       82.00       79.11      1.93 o 
   1   2  10       35.24       38.94      1.32 o 
   2   2  10      275.44      276.19      4.64 o 
   3   2  10      141.24      143.72      3.28 o 
   4   2  10       13.16       15.39      1.66 o 
   5   2  10      376.46      374.06     10.17 o 
   6   2  10       78.94       72.46      3.03 o 
  -8   3  10        0.40        2.17      1.51 o 
  -7   3  10       25.23       21.81      4.92 o 
  -6   3  10       83.48       98.29      3.94 o 
  -5   3  10       60.46       57.01      3.62 o 
  -4   3  10      153.21      164.52      3.98 o 
  -3   3  10       48.72       53.77      1.98 o 
  -2   3  10      334.13      326.97      5.01 o 
  -1   3  10       98.66      107.13      2.41 o 
   0   3  10      105.85      102.20      2.39 o 
   1   3  10       35.59       37.18      1.68 o 
   2   3  10        0.62        1.13      0.66 o 
   3   3  10      211.50      211.74      4.03 o 
   4   3  10        3.12        3.17      0.97 o 
   5   3  10       60.50       58.41      2.29 o 
   6   3  10       56.64       57.12      2.50 o 
  -7   4  10        9.35        7.58      1.79 o 
  -6   4  10        0.71        0.70      0.89 o 
  -5   4  10       34.41       32.43      1.84 o 
  -4   4  10       28.84       27.90      1.83 o 
  -3   4  10       28.43       24.13      1.51 o 
  -2   4  10       90.48       85.35      3.75 o 
  -1   4  10      177.52      164.30      3.91 o 
   0   4  10       32.07       35.15      3.30 o 
   1   4  10       17.33       16.29      2.28 o 
   2   4  10       28.54       25.60      2.13 o 
   3   4  10       37.94       37.69      2.34 o 
   4   4  10       40.49       41.78      2.13 o 
   5   4  10        6.21        7.29      1.37 o 
  -6   5  10       13.38       20.82      1.65 o 
  -5   5  10       18.37       20.01      2.21 o 
  -4   5  10       97.18       95.43      2.84 o 
  -3   5  10       38.19       33.66      1.87 o 
  -2   5  10       27.27       30.20      2.21 o 
  -1   5  10       15.99       14.44      1.45 o 
   0   5  10        3.24        2.36      1.02 o 
   1   5  10       89.54      102.13      4.48 o 
   2   5  10       56.38       54.39      3.26 o 
   3   5  10        1.82        4.07      2.94 o 
   4   5  10       35.27       37.69      3.02 o 
   5   5  10        0.59        1.66      0.98 o 
  -5   6  10        1.40        1.08      0.79 o 
  -4   6  10        0.45        0.96      1.02 o 
  -3   6  10        8.24       11.43      2.48 o 
  -2   6  10       52.95       57.17      2.78 o 
  -1   6  10       26.61       18.39      1.95 o 
   0   6  10       15.61       17.61      1.80 o 
   1   6  10        4.10        5.01      3.48 o 
   2   6  10       72.08       71.69      3.85 o 
   3   6  10        0.04        1.19      1.55 o 
  -3   7  10      126.65      118.76      7.28 o 
  -2   7  10        6.23        7.81      1.47 o 
  -1   7  10        3.47        1.96      1.19 o 
   0   7  10       31.76       29.25      2.10 o 
   1   7  10       57.26       62.95      3.68 o 
   2   7  10       16.04       13.81      2.44 o 
  -7   1  11       13.90       17.98      2.51 o 
  -6   1  11       38.64       37.80      2.70 o 
  -5   1  11       27.02       29.32      1.88 o 
  -4   1  11       92.42       95.36      2.98 o 
  -3   1  11        5.17        5.58      1.03 o 
  -2   1  11        3.67        1.95      0.92 o 
  -1   1  11       19.60       17.90      1.14 o 
   0   1  11      578.53      582.64      5.85 o 
   1   1  11       73.26       69.67      1.76 o 
   2   1  11        0.73        0.63      0.40 o 
   3   1  11        1.94        2.71      1.09 o 
   4   1  11       46.88       46.38      3.89 o 
   5   1  11        7.23        6.09      1.16 o 
  -7   2  11        0.11        0.97      1.39 o 
  -6   2  11      116.74      118.09      4.25 o 
  -5   2  11        5.41        6.85      1.51 o 
  -4   2  11       13.71       22.08      1.78 o 
  -3   2  11       41.49       43.94      2.01 o 
  -2   2  11        6.86        4.30      1.25 o 
  -1   2  11      307.11      311.01      4.97 o 
   0   2  11       22.32       20.95      1.43 o 
   1   2  11       77.79       84.03      2.50 o 
   2   2  11        0.59        1.45      0.87 o 
   3   2  11       24.11       24.07      1.43 o 
   4   2  11        1.67        2.37      1.04 o 
   5   2  11       25.18       25.57      1.82 o 
  -6   3  11       38.17       39.92      2.69 o 
  -5   3  11        0.00        1.01      0.85 o 
  -4   3  11        1.15        2.07      1.38 o 
  -3   3  11       17.93       16.34      1.23 o 
  -2   3  11       29.45       32.72      1.67 o 
  -1   3  11       13.12       14.71      1.23 o 
   0   3  11       34.88       34.35      2.10 o 
   1   3  11       57.93       56.37      2.38 o 
   2   3  11      465.43      472.25     12.54 o 
   3   3  11      207.54      206.03      6.29 o 
   4   3  11       38.02       34.80      1.94 o 
   5   3  11      106.35       95.13      3.16 o 
  -6   4  11        6.33       12.01      2.30 o 
  -5   4  11        3.49        4.81      1.99 o 
  -4   4  11       61.10       61.57      2.50 o 
  -3   4  11        0.00        0.70      0.73 o 
  -2   4  11        0.70        1.80      1.04 o 
  -1   4  11        0.75        0.91      0.71 o 
   0   4  11      192.85      182.49      5.91 o 
   1   4  11       68.92       70.56      3.15 o 
   2   4  11        5.09        3.55      1.42 o 
   3   4  11       57.28       55.16      4.48 o 
   4   4  11       36.79       40.53      2.45 o 
  -5   5  11        3.38        3.67      1.55 o 
  -4   5  11        0.19        2.00      1.49 o 
  -3   5  11        0.11        1.22      0.92 o 
  -2   5  11       13.46       14.38      1.75 o 
  -1   5  11       40.47       44.95      2.51 o 
   0   5  11       12.35       13.15      1.51 o 
   1   5  11      103.78       94.97      3.71 o 
   2   5  11       21.79       23.08      3.63 o 
   3   5  11      276.59      299.56      7.10 o 
  -3   6  11        4.86        3.38      1.56 o 
  -2   6  11       25.54       29.92      2.56 o 
  -1   6  11       39.13       40.19      2.33 o 
   0   6  11       28.01       27.71      2.78 o 
   1   6  11       70.37       65.87      3.09 o 
  -6   0  12       69.42       81.63      4.56 o 
  -5   0  12      103.15      115.16      5.07 o 
  -4   0  12       43.33       41.39      3.28 o 
  -3   0  12        0.00        1.65      1.30 o 
  -2   0  12       12.72       10.56      2.68 o 
  -1   0  12      102.65       98.89      7.09 o 
   0   0  12      118.73      110.39      7.21 o 
   1   0  12      336.22      346.40     11.33 o 
   2   0  12      364.13      374.32      9.32 o 
   3   0  12      236.96      234.23      5.51 o 
  -6   1  12       17.74       22.17      2.21 o 
  -5   1  12       14.56       16.69      1.76 o 
  -4   1  12        0.80        1.60      0.92 o 
  -3   1  12        0.71        1.08      0.78 o 
  -2   1  12        2.16        1.85      0.93 o 
  -1   1  12       44.07       43.05      2.16 o 
   0   1  12        8.03        8.23      0.90 o 
   1   1  12       11.69       13.22      1.34 o 
   2   1  12        0.79        1.03      0.66 o 
   3   1  12       65.81       67.55      1.97 o 
   4   1  12       21.27       21.49      1.61 o 
  -5   2  12       66.49       70.20      3.72 o 
  -4   2  12      107.19      101.52      4.26 o 
  -3   2  12       29.39       25.14      1.76 o 
  -2   2  12        5.11        4.56      1.21 o 
  -1   2  12        1.48        1.95      0.84 o 
   0   2  12      119.53      120.78      4.06 o 
   1   2  12        0.13        0.59      0.72 o 
   2   2  12        5.63        6.10      1.32 o 
   3   2  12        2.18        2.78      1.29 o 
  -5   3  12        4.22        3.68      1.52 o 
  -4   3  12        0.47        1.17      0.94 o 
  -3   3  12       24.43       31.83      2.31 o 
  -2   3  12      177.93      183.12      3.78 o 
  -1   3  12       52.73       55.99      2.70 o 
   0   3  12       20.45       22.40      1.95 o 
   1   3  12       17.56       16.55      1.81 o 
   2   3  12        6.66        5.90      1.26 o 
   3   3  12        7.19        8.55      1.23 o 
  -4   4  12       34.91       40.26      2.52 o 
  -3   4  12       26.10       28.03      1.93 o 
  -2   4  12       48.59       53.12      2.84 o 
  -1   4  12        1.26        2.42      1.10 o 
   0   4  12       95.72       96.66      3.23 o 
   1   4  12       37.74       36.18      2.12 o 
   2   4  12        5.29        5.00      1.35 o 
  -2   5  12       11.47       13.79      1.62 o 
  -1   5  12       20.02       21.33      1.85 o 
   0   5  12       14.82       17.10      1.71 o 
  -4   1  13        5.74        7.67      1.29 o 
  -3   1  13       65.85       68.91      2.84 o 
  -2   1  13      149.59      147.44      4.27 o 
  -1   1  13        3.72        5.87      1.31 o 
   0   1  13        1.79        0.97      0.93 o 
   1   1  13       76.65       83.02      3.24 o 
  -3   2  13        1.73        2.07      1.09 o 
  -2   2  13        0.02        1.33      1.11 o 
  -1   2  13       48.46       45.05      2.53 o 
   0   2  13       37.75       35.91      2.21 o 
   1   2  13       35.98       35.59      1.95 o 
  -1   3  13       10.39       12.04      2.54 o 
                                                 
